# Supplementary material for: Correlation between cerebral hemodynamic functional near-infrared spectroscopy and positron emission tomography for assessing mild cognitive impairment and Alzheimer’s disease: An exploratory study
Source: PLoS One. 2023 Aug 10;18(8):e0285013. doi: 10.1371/journal.pone.0285013 (PMC10414577; doi:10.1371/journal.pone.0285013)
Supplement: S1 Dataset — (XLSX) [file pone.0285013.s001.xlsx]

## Sheet: CHdata
subj_id	group	group3	CH03	CH06	CH07	CH08	CH11	CH12	CH13	CH15	CH16	CH17	CH18	CH19	CH20	CH21	CH22	CH23	CH24	CH25	CH26	CH27	CH28	CH29	CH30	CH31	CH32	CH33	CH36	CH37	CH38	CH41	CH42	CH43	CH46	CH47	CH48
175	naMCI	MCI	-0.000434734	0.000778261	-8.20306e-05	-0.0002651	0.000816743		0.00055408	0.00103433	0.00093785	6.69192e-06	7.59446e-05	0.000210967	-8.64167e-06	0.000132348	0.000207526	0.000139151	-0.000187719	0.00062112	4.55627e-05	0.000139578	0.00017449	0.00067634	0.000238742	0.000160697	0.000107426	0.000189068	0.000211367	0.000589061		0.000163771	0.000258025	0.000641116	0.000349684	0.000583478	0.000478747
176	naMCI	MCI	-0.000930229	-0.000607695	-0.00102742	-0.00108742	-0.000411728	-0.000737777	-0.000405858	2.71546e-05		-0.00124368	-0.00141692	-0.000984567		-0.00115463	-0.000878864	-0.000804915	-0.000938989	-0.000885944	-0.000939052	-0.000643218	-0.000185729	-0.000133544	-0.000392534		-3.63699e-05	-0.00084166	-0.000624065	-0.00103601	-0.000298128	-0.000411031	-0.000385159	-0.000909531	-5.04947e-05	-0.000361099	0.000300114
177	aMCI	MCI		0.00101792	0.000365675	-0.000899324	0.00100466	8.50183e-05	-0.000356616	0.0009316	0.00100034	0.000159932	-0.000445177	-0.000269745	-0.000438465	0.000729128	-0.000958077	-0.000370742	-0.000759817	0.000343619	0.000362465	0.000316493	8.00746e-05	0.000983167	-0.000170588	0.000179471	-0.000243438	4.09224e-06	0.000109651	-0.000559919	-0.00255294	0.000377739	0.000801752	3.36742e-06		0.000694716	0.000302886
179	naMCI	MCI		-9.62604e-05		0.000484639	0.000772577	6.96427e-05	0.000132665	0.000137884	0.000296911	-0.000214062	-0.000337414	-8.79648e-05	-0.000234513	-7.43294e-05	-0.000146616	0.000142069	-4.81508e-06	1.87454e-05	-0.000351298	6.53055e-06	9.82379e-05	-0.000303489	5.08962e-05	-0.000302978	0.000267906	-0.000250823	-0.000116356	-5.18897e-05	-3.83602e-05	0.000149622	0.000241338	8.97291e-05	0.00051283	0.000535268	0.000475388
182	SMI	SMI	0.000452133	0.000320356	0.000495643	0.000538903		0.000940475	-0.000813923	0.000411708	0.000197154	0.000676317	0.00044923	0.00134792	0.000949297	0.000241356	0.0012143	-0.00100872	0.000830291	-0.000725737	0.000851531	0.000649826	-4.73751e-05	0.000800905	0.000608762	0.00044104	0.000672098	0.00068765	0.000612495	0.000415614	0.00106442	0.000353871	-0.000925899		0.000397176	0.000605061	0.000701029
183	AD	AD		-9.47158e-06	-4.48249e-05	8.86857e-05	0.00024557	0.000163527	0.000170663	0.000692252	0.00059411	0.000171607	0.000111858	4.57621e-05	0.000109211	0.000153526	-9.49804e-05		-2.00564e-05	-0.000212813	0.000395104	-0.000312243	0.000429706	0.000605222	0.000147821	0.000416312	0.000437785	4.32146e-05	-0.000504723	-0.000161472	0.000109684	0.000676262	0.000581099	0.0005501	0.000857704
184	aMCI	MCI	0.00126163		0.000817486	0.000562317		0.000910819	0.000513763	0.000528606	0.000665038		0.000479691	-9.56991e-05	6.48895e-05	0.000661518	0.000370072	0.000479301	0.000733096	-2.35199e-05	0.00028095	0.00056077	2.81292e-05		0.000811186	0.000247879	-2.34382e-05	0.000265754	0.000852393	0.000530069	0.000550258	2.80156e-05	0.000428225	0.000380414	-0.000199357	-6.05662e-05	8.51931e-05
185	aMCI	MCI	0.00130167	0.000437934	-0.000617178	-0.00120585	-9.91959e-05	-0.000371589	-0.00108367	0.000834553	-5.79657e-05	-0.000793656	0.000739143	-0.00108588	0.000488434	-0.000679042	-0.000205298	1.89928e-05	-0.000704794	-0.0020486	-0.000406531	-0.000114999	-0.000792428	0.000442553	-0.000111291	-0.000128186	-0.000163698		-0.000281346	-0.000358298		-0.000334714	-0.000785502		4.51198e-05	0.000154639
189	AD	AD				-0.000946102		-0.000667319	-0.000516597	-0.00032852	-4.74755e-05	-0.00080911	-0.000158967		-2.81075e-05	-0.00101508	-0.000683292	-0.00114498	-0.000685779	-0.000352043	-0.000493898	-0.00059545	-0.000347495	0.000245385	8.9966e-05	-0.000177717		-0.000624408	-0.000502622	-0.000371934		-0.000610014	-0.000744046	-0.000905479	0.000321894		0.000386484
190	naMCI	MCI		-0.000844588	0.000225791	0.000814993	0.000808077	0.000782525	0.0017348	0.0007745	0.000187715	0.000170904	0.000537611	6.19864e-05	0.000379212	0.000401536	0.000312996	0.000973625	0.000750237	0.000180904	-1.51419e-05	-0.000209616	0.000581429	-5.62745e-05	-0.000368418	0.000344238	-0.000304961	8.346e-05	-7.01344e-06	0.000321056		0.000462112	0.000752593	-6.78355e-05	-0.000119988	-1.53974e-05	0.000685237
191	aMCI	MCI			0.00161635	0.00160606		0.000921668	0.00102438	0.000358078	0.00026532		0.000668553		-0.000879747	0.000186587	3.5897e-05	0.000571228	0.0009377	-0.000199282	0.00086153	0.00105097	8.75016e-05	0.000209583	0.00052752	0.00078781	0.00081839	-0.00130426	0.0008562	0.001589		-0.000383031	-0.000970393		0.000180599	0.000123315	-6.29435e-05
192	AD	AD	0.00050292	0.000179886	0.00113806	0.00167072	0.00109065	0.0011879	0.000764662	0.00121056	0.0014842		0.000425023	0.000869597	0.000741554	0.0011672	0.00077696	0.000827464	0.00107518	0.00117409		0.000818862	0.00180389	0.00168859	0.00122766	0.000919838	0.00156671	0.000704444	0.000985753	0.000963844	0.000693093	0.00150587	0.00192849	0.00111628	0.00149424	0.00177727	0.00126759
194	naMCI	MCI	0.000671313	0.00193416	0.00183712	0.000352607		0.00164493	0.000557798	0.000860241	0.000413949	0.000434035	0.000529181	0.000496558	0.000294244	0.000331854	0.000308098	0.000673751	0.000243037	0.000358764	0.000523079	0.000469207	0.000314667	0.000299233	0.000351538	0.00026896		0.000218358	0.000304373	0.00029858	0.000400022	0.00016914	0.00033567	0.00052605	0.000124645	0.000246558	0.000325206
195	naMCI	MCI	-0.000357685	8.41794e-05		-0.000574863	-0.000475627	-9.8881e-05	-0.000942895	-7.08804e-05	0.000196165	-0.00104182		-0.00122941	-0.000310912	-0.000627159	-0.00115519	-0.000222512	-0.000569974	-0.000885165	0.000306784	0.000125068	-0.000299896			0.000713101	0.000202552	-0.00062277	-0.000427223	-0.000179518	-0.000184718	-0.000239234	-0.000204041	0.000216526	-0.000470418	-0.000106733
196	aMCI	MCI	-0.00174355	0.000723797	-0.000118581	-0.00140059	0.000948575	-3.52784e-05	-0.00054166	0.000253686	4.38536e-05	8.01738e-05	7.03535e-05	-0.000196269	-0.000477331	-0.000479005	-0.000577808	-0.00020003		-0.000192924	-0.000726434	-0.000422798	-0.000123716	-0.000453273	9.4481e-05	-0.00040432	-0.00073985	-0.000836741	-0.00090709	-0.000990396		-0.00058949	-0.000726076	-0.000548724	-0.000702735	-0.00039354	0.000197574
197	aMCI	MCI	0.000914163	0.000737224	0.00112893	0.00041	0.000682326	0.000588886	0.000970852	0.000864684	0.00140865		0.000282391	0.000660892	0.000637066	-0.000669689	0.000439871	0.00137777	0.000885602	0.000558754	0.000787619		0.000697599	0.00124631	0.001481	0.000845033	0.00122524	0.000866468	0.000510414	0.000379708	-0.000695965	0.000610584	0.000924747	0.000795661	0.00109695	0.00119421	0.000748265
198	naMCI	MCI	-2.10146e-05	0.00215835		0.000981793	0.00110488	0.000671502	0.00106387	0.000870461	0.000688838	0.000550796	0.000226178	0.00101927	7.00419e-05	0.000428867	0.000825827	0.000876676	0.0015232	0.000601502	0.00117813	0.0013319	0.00123762	0.00111834	0.000878836	0.00086235	0.000775332	0.000522338	0.000704794	0.000634935	0.00075236	0.000754423	0.000593598	0.000294636	0.000566871	0.000486419	0.000293529
199	SMI	SMI		-9.68904e-05	0.000352094	0.000166771		0.00117913	0.00120595	0.00082969	0.000771166	0.000505968	0.000398811	0.000454618	0.000484245	0.000581737	0.00036698	0.000776315	0.00057713	0.000428912	0.000996082	0.000706168	0.000514698	0.00150699	0.00095194	0.00117665	0.000686266		0.00012911	0.000728435	0.000197377	0.000739911	0.000615398	0.000618178	0.000527041	0.000286923	0.00074626
200	AD	AD	-0.000195617	0.00115744	-7.39613e-06	0.000173941	0.00212802	0.000889018	0.000496095	0.000974072	0.000778266	0.000130761	0.000648505	0.000249407	0.000356541	-4.07637e-05	0.000213956		0.000467874	0.00065202	0.00100609	0.000283129	0.000420499	0.000969125	0.000739237	0.000411716	0.000529601	0.000352166	0.000285259	0.000272591	0.000120486	0.000462487	0.000534666	0.000217747	0.000572909	0.000767546	0.000326987
201	AD	AD	0.000749138		0.000149506	9.35005e-06		0.00043561	3.30053e-05		0.000104839	0.000186631	0.000167807	0.000278013	-1.32105e-05	0.0001279	-8.62543e-05	-0.000258748	3.98072e-05	0.000351627	9.5072e-05	5.561e-05	0.000471498	-2.89081e-05	1.71065e-05	4.68875e-05	0.000295461	0.000102083	0.000147549	0.000133885		0.000399878	0.000563277	0.000670213	0.00020596	0.000328431	0.000446548
202	AD	AD	-0.000477085	0.000567756		0.000312373		3.16847e-05	-0.000323168		-0.00099142	0.000322864		1.41046e-05	-0.000100406	-0.000628321	0.00104814	-0.000106243	-0.000847199	-0.00051383	-5.85621e-05		-0.000566876	-0.000659467	0.000283989	0.000127975	-0.00038594	5.38165e-05	-0.000202016	0.000248964	6.66027e-05	-0.000449275	-0.000843248		-0.000944933	-0.00019919
203	SMI	SMI		-0.00012419	9.08698e-05	-0.000141656	8.79961e-06	-0.000119988		6.32205e-05	0.000426743						0.000271583	-5.50438e-05	0.000325495	-3.8941e-06	0.000191948	0.000123098	-6.77582e-05	0.000280812	0.000346071	6.64804e-05	0.000442472		0.000175564	0.000275483	0.000920967	0.000113053	0.000138183	5.38461e-05	-0.000128371	-9.00901e-05	-6.13133e-05
205	naMCI	MCI	-0.000849918	-0.00145925	-0.00125922	-0.000695028	0.00104192	-0.000188324	-0.0030159		0.000855409		-0.000504612		-0.000565718	-0.0012519	0.00097162	-0.00160479	-0.00147425	-0.000112531	0.000558253	-0.000131757	-0.0016387	-0.00203139	-0.000451223		-0.000347315	-0.000204301	6.02967e-05	0.000250076	9.77213e-05	-0.000359673	-0.000447746	-0.000321989	-0.00114326	-0.000569312	0.000739728
206	aMCI	MCI	-0.000282338	-7.03176e-05	-5.4123e-05	0.000146196	-4.1601e-05	-0.000222361	-3.85819e-05	4.59372e-05	8.02047e-05	0.000254588	0.000394239	0.000282433	0.000224229	0.000223565	0.000258743	0.000417049	7.71781e-05	0.000237349	0.00024703	7.17902e-05	0.000227227	0.000151874	0.000114843	0.000165915	0.000181915	0.000247138	0.000243492	0.000388051	0.000730358	0.000349937	0.000238841	0.0014961	6.16616e-05	0.000598868
207	aMCI	MCI		-4.86436e-05	2.68701e-05	8.98599e-05	-3.10951e-05	0.000347362	-0.000217791	6.91172e-05	0.000292168	0.000320481	5.58516e-05	0.000141425	0.000224306	3.19087e-05	-7.54101e-05	7.18951e-05	0.000268903	-0.00017793	-1.45675e-05	-3.03297e-05	-0.000113776	0.000178569	-6.39978e-05	1.36636e-05	0.000189227	-0.000172804	2.8906e-05	-0.000321637	-0.000900325	0.000165315	0.00029095	0.000529415	7.90648e-09	0.000489583	0.000760485
208	aMCI	MCI			8.60042e-05	0.000225104	0.000444767	0.000688161	0.000597009	0.000419093	0.000922795	-3.96394e-05		0.000272997	4.74219e-06	-0.000327018	0.000468242	-0.000631708	7.90136e-05	0.000424233	0.00030101	0.000293524	0.00046666	0.00108736	0.00049921	0.000824208	0.00058781	0.000209822	0.000106912	0.000224803		0.000509554	0.000961116		0.000683125	0.000601569	0.000770459
209	SMI	SMI	0.000283317		0.000717583	-6.40921e-05	0.000781659	0.000478762	0.000172667	0.000948302	0.000491035	3.49357e-05	8.28845e-06	0.000322657	0.000358774	4.71405e-05	0.00110405	0.00111525	-0.000282589	0.000521051	0.000932228	0.000927548	0.000164958	0.000513481	0.00084679		0.00087304	0.000693965	0.000645427	0.000849533	0.000386433	0.00174543		0.000783179	0.000209625	0.000301335	5.81956e-05
210	AD	AD	0.000281873	0.00029688	0.000477363	0.000351754	0.000721904	0.000229214	0.000222973	0.000242675	0.000193025		0.000210652	0.000272598		-0.000252482	6.37118e-05	0.000124167	0.000327282	0.000193818	0.000518339	0.000486253	0.000485102	-8.38457e-05	0.00037241	0.000303775	0.000302954	0.000197129	0.000390759	0.000559852		0.000366894	0.00054391	0.000740982	0.000140668	0.000272361	0.000449042
211	AD	AD	-0.000783461	-0.000303356	-0.00030267	-7.23213e-05	-0.000884719	-0.000103445	-0.0002272	-8.21513e-05	-0.000184849	-6.65521e-05	-0.000264151	-0.000274495	-0.000686483	-0.000154357	-0.000207851	7.5497e-05	-0.000171817	-0.000756374	-9.33186e-05	3.12695e-05	-0.000389763		0.000661284	0.000189717	9.73582e-05		-0.000269719	-0.000622083	6.97708e-05	-0.000340333	6.07171e-05		1.14811e-05		0.000118063
212	naMCI	MCI	0.000181976	0.000639065	0.000305722	0.000295246	0.00100681	0.000599059	0.00055135	0.00035122			7.59057e-05	0.000353605	-0.000423902	0.000268406	0.000105695	0.000170052	0.000245948	0.000266751	0.000547926	0.000555324	0.000690427	0.000706875	0.000766263	0.000541436	0.000812234	0.000268324	0.000229478	0.000194944	0.000257988	0.000616688	0.000803335	0.00106615	0.00079427	0.000682269
213	AD	AD	0.000143958	-0.000693412	-8.31706e-05	-0.000361238	-4.18691e-05	-8.502e-07	-0.000343503	1.89107e-06	-0.000189575	1.36676e-05	9.89096e-05	0.000295549	0.000164914	-0.000428245	-5.792e-05	-0.000425306	-0.000440899	-0.000318195	-0.000533444	-0.000232564	0.000564704	6.9588e-06	5.09591e-06	0.000367716			0.00019809	0.000352411		6.2707e-05	0.000967299	0.000237184	-0.000128656	-0.000154333	2.81224e-05
214	aMCI	MCI	0.000148659	4.16464e-05	-4.86892e-05	-0.000149481	0.000296063	0.000130802	-8.4767e-05	0.000181036	-2.36674e-05	-0.000114926		-0.000229624		-0.000173322	-9.92596e-05	-0.000561294	-0.000261621	-3.23771e-05	8.82261e-05	-5.21188e-05	-0.0001945	7.54877e-05	-4.27569e-05	-8.75182e-05	-0.00014922	-0.000208915	3.85455e-05	2.05164e-05		-0.0001476	1.38018e-05	-0.00016322	-8.18554e-05	-0.000207457	-0.000148356
215	SMI	SMI	0.000202592	0.000426188	-0.000815643	-3.33673e-05		0.000105135		0.000972919	0.0007268	0.000298265	-0.000141324	9.0844e-05	-0.000340038	0.000111512	0.000197811	-0.000195335		0.000499598	2.36449e-05	7.15986e-05	0.000328932	0.000227148		-0.000121423	0.000210343	0.00020327	-0.000181744	-6.06925e-05	-0.000193342	0.000241586	0.000197903	7.26462e-05	0.000214141	6.61668e-05	-1.10065e-05
217	AD	AD	0.000638723		0.000614816		0.00100777		0.000392188	0.000705214	0.000164814		0.000258981	-9.82863e-05	7.63568e-06	5.24393e-05	-4.27334e-05	2.30382e-05	-0.000261404	3.59701e-05	-2.86088e-05	-0.000153831	-0.000223111	0.000434325	0.00028058	-9.87658e-05	5.61545e-05	-0.00010584	-0.000131744	0.00102963	0.000156248	-0.000162867	-0.000192671	-1.81547e-06	-2.82688e-05	-3.49926e-05	4.47135e-05
218	naMCI	MCI	-6.88341e-05	-0.000134547	0.000167355	0.000420702	1.46661e-05	0.000279704	0.000541414	0.000401873	-0.000103947	0.000324246	-0.000273426		0.000314325	-1.12267e-05	-5.80695e-05		0.000507692	7.94712e-05	0.000166886	-0.000329504	0.000207946	-0.000226087	-0.000458773	-0.000500735	-0.000279928	0.000110475	0.000298624	-0.000178032	-0.000274292	3.91404e-05	0.000261056	8.41775e-05	-2.04667e-05	-2.23835e-06	-3.50921e-05
219	SMI	SMI	0.00103035	0.000265783	0.000422539	0.000715785	0.000882804	0.000413702	0.000502494		-1.25184e-05			-0.000106514	9.1137e-05	0.000228293	5.06249e-05	-4.68859e-05	0.000262822	0.000557787	-4.12619e-06	7.34452e-05	0.000354388		9.5535e-05	9.67791e-05	0.000288867		-0.000157662	-0.000512171	0.00106518		-0.000120267	0.000358157	7.72398e-05	0.000348598	0.000337449
220	AD	AD		-0.00112547	0.000349579	0.000281998	-0.000102096	0.000385642	-0.000539088	-0.000242302	-0.000966417	-0.000724525	-0.000770838			-0.000460753	-0.00120765	-0.000611024	0.000246194	-0.00111581	-0.00100855	-0.000766893	-0.000895585	-0.000359433	0.000303551	-0.000490293	-0.000380089		-0.000927357	-0.000213705		-0.000495133	-6.34513e-05	-0.000122375	-0.00055441	-0.000827279	-0.000358042
221	naMCI	MCI	0.000414183	9.58455e-05	-6.11703e-05	-0.000296939	6.6403e-06	0.000107471		0.000126523	0.000541093		9.70751e-05	0.000699749	-0.000158484	4.62194e-05	-0.000217764	-0.000190851	0.00049559	0.000114959	-6.05876e-05	0.000349058	0.000166262		0.000624371	0.000482367	0.000242975		-5.15809e-05	-0.000371169		0.000177926	0.000513396	0.000376414	0.000274533	0.0009181
222	aMCI	MCI	0.00197702	0.00051143	0.00040276	3.36986e-05	-3.62574e-06	0.000344853	-0.00186694	-0.000834984	-0.000440454	0.00189023	0.00186209		0.00062476	0.00113765	0.000246578	0.000809889	0.00139787	0.00019198	0.00072054	0.000982469	0.00167282	-0.000243748	-0.000351604	0.000954507	-0.000453304	0.000603825	0.00195454	0.00223607		0.00184781	0.00122483	0.00124502	0.0018227	0.00116533	0.00106016
224	SMI	SMI	0.000627684	2.84465e-07	0.00127678	-5.8368e-05		0.000506567		0.00102519	0.00015584	0.000328408	0.000153859	0.00132484	0.000178287	0.000115968	0.000242286	0.00064519	0.000591465	-0.000446444	0.000296819	0.000876472	-0.00043595	-0.000256831	0.000801736	0.000920372	0.000285829	-0.000467582	0.000471384	0.000300459	-6.18379e-05	0.000708847	0.000943386	0.000129927	0.000174498	0.000282219
225	SMI	SMI		-0.000583877	0.000984364	0.000522305	0.000284432		-0.000528719	0.000831353	0.000893227		-0.000360939	-0.00128716	-0.000705994	0.000654715	-0.000430452	-0.000631528	-0.000699271	-0.000856886		-0.000434334	-0.000388779			0.000231545	0.000523801	-0.000625963	-0.000170993	0.000436376	0.00120187	-2.54883e-05	-0.000973791	-0.000377615	0.000500436	0.000457031	-0.000180253
226	AD	AD					-2.5224e-05	0.000313122	-0.000658756	0.000148656	-0.00110105			0.00499724	-7.3561e-05		0.00058747	0.000379609		-0.000710688	-0.000806573		0.000815886	-0.00017033	-0.000251157	0.00141597	0.000210303		0.000754779	0.00045029	0.00082546	0.000257243	-0.000586357	0.00136555	0.0010977	0.000668601	0.00149142
227	SMI	SMI	-0.000415365	-0.000285132	-0.000540986	-0.000464915		-0.000180738	-0.000999221	-0.0004498	-1.82719e-05	-0.000193566	-0.000276595	-0.000273617		-0.000573486	-0.000432825	-0.00085821	-0.000593589	-0.000607589	-0.000264388	-0.000543231	-0.00103244	-0.000417999	0.000266074		-0.000136559		-0.000467585	-0.000222722		0.000131472	0.000119273
228	aMCI	MCI		0.00206038	0.0016639		0.00137991	0.00145338	0.0021458	0.00119088	0.00139277					0.00127978	0.000864758	0.0015596	0.00109095	0.000927155	0.00160071	0.0013053	0.00202089	0.00213919	0.00116526	0.00128955	0.00208587		0.00126861	0.00147572	0.00125194	0.000923337	0.00157261		0.00135444	0.00120246	0.0015967
229	naMCI	MCI	-6.82676e-05		-8.24315e-05	-0.000381655		0.000757254	-0.000306848	-2.92904e-05	0.000136084	-0.000240534	-0.000191565	-0.000183174	-0.00024963	7.8554e-05	8.46131e-05	0.000700235	0.000434422	-9.98274e-05	-0.000173165	0.000265044	-0.000225665	5.24107e-05	-1.00058e-05	-0.000231604	-0.000261316		8.38916e-06	0.000156623	0.000175346	-0.000151091	-0.000484623	-9.72077e-06	-0.000408219		-2.66163e-05
230	AD	AD	-0.000691082	-0.000481585	-0.000867517	-0.000637425	-0.000390465	7.43667e-06	0.000136729	-0.000233086		0.000112698	-0.000993516	-0.000168351		-0.000825617	-0.000466377	0.000493376	-0.000126312	-0.000360237	4.5748e-05	0.000408061	0.000351638	0.000384281					-7.56359e-06			0.000422685	0.000201832		0.000867567
231	SMI	SMI	0.000344003	0.000319739	0.000500353	0.000254825	0.000414642	0.000450833	0.000439792	0.000253578		-0.000100856	2.95489e-05	-0.000138623	0.000275952	-0.000206062	0.000368013	0.000235338	0.000114317	0.000313397	7.43851e-05	0.000110302	7.4253e-05		0.000395053	0.000329834	0.000486309	0.000356627	0.000177462	6.04281e-05	0.000128145	1.05544e-05	0.000304829		8.80882e-05	0.000214451
232	AD	AD	-0.000128448	0.00010089	-0.000313025	0.000119535		-8.86961e-05	-0.000767383	0.000309568	5.03921e-05			4.12735e-05	0.000166511	1.52147e-05	5.08122e-06	0.000614051	0.000203195	-0.000230568	0.000163671	-0.000184165	0.000364485		0.000117281	0.000150548	-8.59445e-05		4.44378e-05	4.59877e-05	-0.000154399	-0.000439238	0.000319179	0.000175698	0.000232393	0.000489987
233	AD	AD	-0.00054472	0.000367764	-0.000107927	-5.64815e-05	0.000679196	0.000639166	0.000117493	0.000575049	0.000354474	-4.94202e-05				-7.43641e-05	0.000528507	0.000832835	0.000385226	7.63903e-05	0.00063104	0.00035984	0.000164634	0.000432682	0.000260958	0.00043397	0.000151501				0.000487351	0.000170367	0.000249695	0.000254248	4.71017e-05	0.000284379	-8.31567e-05
234	AD	AD	0.00048064	0.000553287	0.000411022	5.15605e-05	0.00237942	0.00180989	0.000510107	0.000830249	0.000658584	-0.000450808	0.000977158	0.000258314	0.000196301	0.000450969	-8.78259e-05	0.00065747	-0.00116263	0.000731843	0.000312131	-0.000363689	0.000418921	0.000284015	-0.000807089		7.65924e-05	2.21624e-05	-0.000219924	7.52935e-05	-0.00118034	0.0016052	0.00107233	0.00014136	0.000709177	-0.000476497	0.000104084
235	naMCI	MCI	-0.000601593	-5.28767e-05	0.000102309	-0.00151271	6.67079e-05	-0.000399031		9.12314e-05	-0.000585921	-0.000336981	-0.000629505	-0.0010057	-0.000821941	-0.00213611	-0.000615344	-0.0013434	-0.00170572	-0.00183441		-0.00156632	-0.00071054		-0.00166049	-0.00127675	-0.000960378		-0.000978967	-0.000893328	0.00040989	-0.000642724	-0.000105041		-0.000163706	4.43956e-05	2.50857e-05
236	aMCI	MCI		-0.000100087	-0.000461817		-0.000842325	-0.000135876	0.000389705	-0.00053261	-7.45573e-05	-0.000321056		0.000588902	0.000351382	0.000396162	0.000190785	0.000162433	-6.09339e-05	0.00157052	0.0009325	0.00102876	0.00103602	0.000759922	-0.00022285	0.000860229	0.00129026		0.000916691	0.000511266		0.000678411	0.000468354	0.000342857	0.000300279	0.000323795	-7.07225e-06
237	AD	AD	-0.000314165	-0.000139108	-0.000442138	-0.00035328	-0.000366967	-0.000484171	-0.000753331	-0.000533049	-0.000302085				-0.000115706	-0.000191373	-0.00025942	-0.000568816	-0.00023049	-0.000314857	-0.000807279	-0.000703998	-0.000770763	-0.000694711	-0.000577536	-0.000277894	-0.000334582	4.97284e-06	-0.000449895	-0.000236144		-0.000107552	-0.000124537	-0.000203388	0.000142038	-0.000156392	0.000402361
238	SMI	SMI	-0.000228181	0.00027165	0.000157008	0.000133715	0.000184086	-0.000109682	-0.000511944	0.00147529	0.000974937	0.000238502	0.000694144	0.00028393	0.000960229	-8.37499e-05	0.000207024	0.000904507	-0.00011281	0.00012086	0.000185136	0.000182131	6.30503e-05		0.000538413	0.000599055	0.000113838	0.00021055	-0.000110457	0.000155746	0.000413256	0.000183957	0.000343015	0.000518114	0.000298015	0.000601475	0.000393926
239	aMCI	MCI	-0.000821759		-0.000896928	-0.000396812	-0.000680822	-0.000210431	-0.000651019	-8.92041e-05	0.000266399	-0.000774833	-0.000137274	-0.000503089	-4.54959e-05	-0.000462392	-0.000210549	-1.53046e-05	0.000223553	0.00017811	-0.000107406	-4.56999e-05	0.000811278	-0.000113328	-0.000234486	-0.000208086	8.70279e-05		6.94894e-05	0.000324315		0.000160391	-0.000506626	-0.000196568	0.000303822	0.000423648	0.000110937
240	AD	AD	0.000237013		0.000138567	0.000362534	-0.000287838	0.000375492	0.00116554	0.000596474	-1.1667e-05	0.0008583	0.000400595			0.000185975	1.99839e-05	-0.000373015	2.56626e-05	7.78984e-05	-0.000136823	-0.000482288	0.000969485	5.59025e-07	0.000237472	0.000495085	0.000543618			0.00113641		0.000284707	0.000467064		0.000794514	0.00101544	0.000758243
241	naMCI	MCI	-0.000163813	-0.000145487	-2.85245e-05	-0.000890438	0.000248986	0.000120129	-0.000574205	-5.62324e-05	-0.000198408	-0.000187073	-4.34957e-05	-2.37252e-05	-0.000105347	-0.000698842	-0.000283187	4.342e-05	-0.00029585	-0.000544053	-0.001025	-0.000456151	-0.00033324		-0.000609776	-0.000329477	-0.000200108	-0.000250188	-0.000245579	-0.000784383	0.000126982	-5.37095e-05	-0.000306405	0.000123989	7.51585e-05	-8.50495e-05	-0.000159992
242	aMCI	MCI	-0.00040939		-0.000267758			0.000937379	-0.000193768	-0.000125524	0.000683928		-0.000416778		-0.000261381	0.000359478	0.000181537	-0.00030006	-0.0010679	-0.000676055	-0.00063277	-0.00152408	-0.000526666	-0.00103297	-0.000906705	-0.00110707	-0.000847005	-0.00089312	9.09316e-06	0.000243258	-2.79107e-05	-1.63466e-06	8.27052e-05	-4.5352e-05	-0.000657861	2.52708e-05	3.0988e-05
243	naMCI	MCI	0.000452116	0.000367456	0.000753659	0.000300732	0.000735325	0.000752657	0.00144383	0.00127151	0.000781859	5.73391e-05	0.000369871	0.000176732	0.000271865	6.79061e-05	0.000660294	0.00026279	0.000167864	0.000401458	0.000380172	0.000437831	0.000409576	0.00105003	0.00081459	0.000802271	0.000551222	0.000649243	0.000424004	0.000368938	-0.000201658	0.000352987	0.000729808	0.00124709	0.000453288		0.000983297
244	naMCI	MCI				6.74686e-05		-8.44355e-05	0.000557047		-6.48595e-05	-0.000268111	-0.000204523	-0.000115455	-0.000216891	-6.42006e-05	-7.77422e-05	9.20411e-05	-8.84447e-05	7.88204e-05	0.000109851	-0.000216596	1.37948e-05		0.000518726	-0.000133594	0.000165204	-0.000125386	-0.00040948	-0.000271263		-0.000237938	-0.000115073	-6.664e-05	-4.10758e-05	1.95951e-05	-1.58095e-05
245	AD	AD	-0.000125672	-0.000367422	-0.000554204	-0.000384303		-0.000274236	-0.000197263	-0.000181293	-0.000184384	-0.000461707		-0.00045408	-0.000179717	-0.000262696	-0.000414228	-0.000674338	-4.79517e-05	-0.000140185	-0.000404173		-0.000229955	-8.71574e-05	0.000519344	0.000389856	-0.000237126	-0.000521	-0.000339363	-0.000190123	-0.000647479	-0.000313543	-0.000777464		-0.000119008	-0.000228736	5.57186e-05
246	AD	AD	0.000367483	0.000414709		0.000611114	0.000602673	0.000742839	0.000971892	0.000575972	0.000399015	0.000806144	0.000547441	0.000589689	0.000306365	0.000333738	-0.000102386	0.000589685	0.000281399	0.000419163	-0.000329098	-0.000243914	9.40946e-05	-0.000517	-9.87191e-05	0.000253223	-3.25791e-05		0.000114846	-0.000334066		0.00104326	0.000332524	0.000788367	0.000218859	0.000486335	0.000537513
247	naMCI	MCI		0.00158952	0.000724028	0.000330784		0.00142891	-4.08389e-05		0.000145723		-8.74916e-05	-0.000166192	-0.000416281	-8.68925e-05	5.3917e-05	-0.000422175	-0.000653964	-0.000104188	-0.00033523	-0.000415125	-0.00045277	-0.000427599	-0.000395682	-0.000237228	-0.000470694	-0.000317975	-0.000480611	-0.00027663	0.000346118	-0.000847561	-0.000350842	-1.26844e-05	-0.000393178	-0.000651581
248	SMI	SMI	0.000635314	-1.78734e-05	0.000514428	-0.000197101	-0.000123969	0.000535581	0.000328081	0.000260565	0.000430086	0.000101175	0.000286815		0.000326518	-0.000177673	0.00108818	0.000234994	-7.54178e-06	0.000715258	0.000922664	0.0014419	0.000458201	0.000756264	0.000730646	0.0011409	0.000699446		0.00111359	0.000996232	0.000797251	0.000674432	0.000473604	0.000977945	0.000599482	0.000649151	0.000532558
250	aMCI	MCI	0.000197793	-2.69079e-05	0.000526966	0.000299505	-6.02323e-05	0.000899525	0.001316	0.00149426	0.000941956	6.8557e-05	0.000307497	0.00014414	0.000249387	-0.000291936	-0.000148737	0.0010476	0.000291106	0.000653398	-0.0001517	0.000854367	0.00017655		0.000574187	0.00083291	0.000571732	-0.000400754	0.000119062	-7.57237e-05	0.000720293	0.000533382	1.70995e-05	0.000588861	0.000489788	0.000456201	0.000567352
251	naMCI	MCI		0.000491988	0.000454568	0.000230616	0.00124812	0.000429697	-0.000160429	0.000238141	4.1141e-05	0.000210142	-8.93325e-05	-5.12121e-05	-0.00014732	4.61581e-05	-8.897e-06	-3.69033e-05	-0.000182862	0.000188764	-0.000140419	-3.28317e-05	-0.000344179	0.000322887	-5.42199e-05	-0.000217667	-0.000730224	-0.000374829	2.47902e-05	0.000347746	0.000268051	-6.01607e-05	0.000100743	0.000798887		-1.03412e-05
252	naMCI	MCI	-0.000123174	-6.77023e-05	-3.43129e-05	-1.27382e-05	6.78332e-05	0.000169193	3.69592e-06	-2.05984e-06	-1.03668e-05	-0.000250626	-0.000398243	-5.84592e-05	7.37262e-07	-0.000149089	-0.000125865	6.45e-06	0.000434488	-6.51154e-05	-4.83963e-05	-8.28326e-05	0.00011955		4.89498e-05	4.74789e-05		1.99759e-06	0.000243741	2.33245e-05		0.000334552	0.000482326	0.000612658	2.53429e-05	0.000203518	0.000354113
253	naMCI	MCI	0.000561452		0.00114145	0.00062442		0.00124743	0.000730848	0.000544188	0.000963277	0.000261604	0.000354594	-0.000431164	0.000229915	0.000267211	-0.000197056	0.000286042	2.36403e-05	-5.06327e-05	-0.000191732	-5.94996e-05	-0.000194052	0.00103487	0.000525756	0.000711806	0.00021494		0.000300805		0.000801328	-0.000362656	-4.30953e-05	8.76081e-05	0.000415595	0.000518887	0.000284384
254	naMCI	MCI	0.000367931	0.000321512	0.000281591	0.000210507	0.000352166	0.00053387	-0.000170213	0.000731046	0.000399888	0.0003359	0.00041105	0.000281157	0.000348668	0.000180248	0.000180937	0.000438974	0.000502577	-0.000120665	-8.0443e-05	0.000484684	-6.42741e-05	0.000654491	0.000929736	0.0011363	0.000562643	0.000193471	0.0003984	0.000582774	0.000475777	0.000641886	0.0010693			0.00072897
256	aMCI	MCI	0.000117555	-0.000440499		0.00074749		0.000604184	0.000887303	0.000794079	0.000838699	0.000170569	0.000381282	0.000570418	0.00064159	0.000204556	0.000668693	0.000795444	0.000639283	0.000387317	0.00176525	0.000932305	0.000337615	0.00121415	0.000887881	0.000711009	0.000745295	0.000645013	0.000732615	0.000537387	0.000602378	0.000796774	0.000659154	0.000946689	0.00102821		0.00115827
257	SMI	SMI	-0.000572646	6.94382e-05	0.000173888	-0.000632202	0.00097508	0.00030011	-9.08283e-05	0.000436995		0.00068139			-4.8132e-05	0.001182	0.000716344	3.47694e-07	-0.000148371	3.72797e-05	0.000974147	0.00239287	0.000459853	2.94253e-05		0.000655999	-7.91581e-05	0.00111292	-0.000457765	0.000382986	-0.000278653	0.000422879	3.19601e-05	0.000216669		0.000459805	8.68764e-05
258	AD	AD		-0.00100137	0.000357137	-0.000618419	0.000108171	-0.000213775	-0.00116823	0.00037646	0.00130238	-0.000631328	-0.000660482	-0.000125639	-0.000889615	-0.00248684	-0.00137832	-0.000993178	-0.000488573	-0.00336221	-0.00197146	-0.000534535	3.78088e-05		0.000241255	0.000886686	-0.00088378	-0.000692147	-0.00103132	-0.00152013	-0.00147473	-0.000400445	-0.000628284	-0.00125218	5.77838e-05	0.000289701	0.000668189
259	SMI	SMI	-0.000198786	-0.000166209	3.1294e-05	0.000111629	-0.000203589	-0.000207283	-0.000522205	-4.35804e-06			-0.000294208	-0.000567522		-0.000408539	-0.000458274	-0.000640841	-0.000152069	-0.000391633	-0.00027684	-0.000414044	-0.000512907	0.000283865		0.000272085	0.000663338	-0.000283989	0.000399351	-1.47345e-05	-5.57071e-05	9.87609e-05	0.000172144	0.00017608	0.000638364	0.000237163	-3.21214e-05
260	naMCI	MCI	-0.000626866	0.000317033	-0.000652632		-0.000230319	-3.80335e-05	0.000769077	0.000695753	0.0007148		0.000139469	-0.000305119	0.000234959	0.000127708	-0.000192697	0.00031193	0.000323561	0.000852249	0.000486329	0.000421435	0.000595257	0.000587502	0.000374249	0.000889316	-1.3659e-05	-0.000557534	0.0001544	-0.000201426	-0.000438769	-0.000303706	0.000131584	-0.000329225	0.000435984	0.000206922	6.56873e-05
262	SMI	SMI	0.00149438		0.000734372	0.00067366	0.00212007		0.000690343	0.0025508	0.00249818	0.000942232	0.00113148	0.00136813	0.00115263	0.00119503	0.00159303	-0.000104843	0.000324616	0.00171367	0.00160364	0.000752766	0.000945558		0.00152171	0.00145865	0.000912141	0.00167088	0.00113888	0.00164121	0.00126395	0.000620062	0.000685073	0.00060808	0.000306614	0.000608334	0.0011625
263	naMCI	MCI			-0.000562845	-0.000551694		0.000640631	0.000601066	-2.35139e-05	0.000100522	-0.000349605	-0.00049453	0.000122663	-0.000822143	0.000112809	-0.000576342	-0.00135022	-0.00150534	-0.000486579	0.000708499	-0.000395154	-0.00189173	0.000296757	9.97893e-06	0.000248718	0.000503249	2.87977e-05	0.000252567	3.1522e-05	-0.000731391	0.000199484	0.00035625	0.00040491	0.000487229	0.000831804	-0.000205199
264	aMCI	MCI		-0.000399363	-8.63965e-05	-0.000759396		2.59842e-05	-0.000259319		0.000411953			-0.000592487		-0.000660323	-0.00178597	-0.000912694	-0.000979655	-0.00216468	-0.0015283	-0.00214482	0.000810348	0.000992054	8.36113e-05	0.000157314	-0.000443596	-8.10442e-05	-0.000712956	-0.000672894	-0.000463937	0.000190423	-0.000225738	0.000641881	0.00025783	2.07048e-05	0.000641613
265	aMCI	MCI	0.000227071	0.000564429	0.000434097	0.000384544	0.000716048	0.000523302	0.000328449	0.000265705	0.000703165	0.000319078	-0.000145801		7.36826e-05	-0.000167489	2.12193e-05	-0.000160518	-9.72419e-05	0.000108707	0.000535513	0.000238925	-0.000182855		0.000590526	-0.000269064	0.000308553	-0.000323186	-7.9669e-06	-0.00011292	1.18399e-06	0.000173763	0.000674342		0.000857536	0.000878609	0.000327203
266	SMI	SMI	0.000207423	0.000162882	-4.7857e-05	-0.000132587	0.00253128	0.000602491	-0.000258223	0.00103058	0.000630356	-0.000111908	-0.000106878	0.000279967	0.000273569	-0.000482007	1.75401e-05	-0.000291618	-1.42343e-05	-2.6736e-05	0.00050207	9.89606e-06	0.000183138	-0.000157211	0.000460314		0.000801995	0.000850432	9.40653e-05	0.000196166	0.000718315	2.97326e-05	0.000295895	0.000787978	6.92732e-05	0.000712058	0.000888672
267	SMI	SMI	-0.000164062	6.1202e-05	0.000114752	0.000220836	0.000631818	0.000220943	-0.00010264	0.000659767	0.000667981	-0.000139527	-0.000278025	0.000249887	-7.21315e-05	0.000293482	3.28756e-05	6.76282e-05	8.67453e-05	0.0006516	0.000381546	0.000205224	0.000322351	0.001081	0.000605152	0.000965761	0.000265502	0.000522739	0.000179265	-8.22823e-05	-0.000469332	0.000273817	9.08495e-05	0.000183942	0.000369867	0.000294128	0.000584968
268	SMI	SMI			0.000718185	0.000270258		0.000699224	0.000866838	0.000754773	0.000691924	0.00011825	0.000438426	-2.00527e-05	-0.000229238	0.000327134	-0.000215317	-0.000661024	-0.00016249	0.000533409	-0.000203782	-0.000112398	0.00045537		0.000349965		0.000166663	-5.09627e-05	0.000312605	0.000453725		-2.96999e-05	0.000560312	0.000623733		0.000510929	0.000539201
269	aMCI	MCI			0.000548462	0.00056115	-0.000757879	0.00022223		0.00039534	0.000101913		0.000264463		0.000220875	-0.000275991	4.71757e-05	0.000509013	0.000423309	-0.000192432	0.000739959	0.000435284	0.000549732	0.000185315	0.000457876	0.000335921	0.000458856		-0.000193695	-0.000243212	-0.000180258	4.87724e-05	0.000445632	0.00048895	0.000289118	0.000322905	0.000643281
270	AD	AD		0.000686997	0.000453387	0.000853586	0.000902159	0.000830192	0.00129102	0.00087181	0.000841841	0.000151522	0.000600718	-0.000235662		0.000325613	0.000514504	0.0012486	0.000913218	0.00106248	0.0010308	0.000388309	0.000832163	0.00109161	0.00080554	0.000641402	0.000718267		0.0003148	0.000741768		0.000747854	0.000815272		0.000534511
271	naMCI	MCI			0.00115144	0.00152323	0.00156311	0.00214896	0.00161914	6.15625e-05	0.00104993	0.000541225	0.000114483	0.000314323	0.000510224	0.000819576	0.000305405	0.000689689	0.00103014	0.000994417	0.00115979	0.00137661	0.000233702	0.000747565	0.00044374	0.000242261	0.000110592	0.000604367	0.000996881	0.00122129		0.00121171	0.00161591	0.00229729	0.00098072	0.000760978	0.00131451
273	aMCI	MCI	-0.000143416	-0.000168682	-0.000220682	-0.000839087	-3.36193e-05	0.000260926	-0.000602499	-4.23722e-05	-0.000427875		-0.000311525				-0.000663891		-0.000650215	-0.000449575	-0.000544626	-0.000278382	-0.000619222	-0.000361167	-0.00036985	-0.000625545	-0.000446855	-0.000480041	-0.000552374	-0.000164103	-0.000181535	-0.000426796	-0.00036435	-0.000193328	-0.000383405	-0.000264959	-6.28343e-05
274	naMCI	MCI	-0.000327062	-0.000193523	-0.000165662	-0.000815735		-0.000284384	-0.00116993	8.75701e-05	-9.93673e-05	-0.000102164	-0.000309428	0.00034884	-0.000339786	-0.000232254	-0.000446682	-0.000739196	9.34545e-05	-0.000924196	-0.000430702	-0.000313011	0.000686936	7.32333e-06	-0.00018713	-0.000142827	-0.000183396	-8.03262e-05	3.08311e-05	-0.00029943	-0.00040103	0.00030527	-0.000420235	-0.000280235	5.95946e-05	-4.80108e-05	0.000576129
275	aMCI	MCI	0.00131966	0.00103315	0.000923262	0.000735459	0.00120955	0.000879568	5.08334e-05		0.000794396	0.000952471	0.000782998	0.00119971		0.000938073	0.000794174	0.000651551	0.000416003	0.000570873	0.000735371	0.000870891	0.000956431		0.00129419	0.0011737	0.000832616	-5.80332e-05	0.000697997	0.000644025	0.000899746	0.000382694	0.000912261	0.00110823	0.00057979	0.000362548	0.000637138
276	aMCI	MCI	2.18176e-05	0.000279672	0.000129007	0.000222412	5.01476e-05	0.000207782	-0.000286088	0.000123179	0.000147128	0.000101548	-0.00019655		0.000129287	-0.000113446	0.000454451	-0.000252655	-0.000143556	-7.95531e-05	1.52816e-05	0.000292683	-3.22302e-05	0.000640987	0.000358393	0.000350605	-3.37969e-05		-5.92276e-05	0.000127214	-8.18784e-05	-0.000162603	-0.000155086		-0.000134755
277	SMI	SMI	0.000340525	0.000537059	0.00061399	0.000621513	0.00107599	0.000907082	0.000367056	0.000937054	0.00155045	0.000524806	0.000426353	0.000319668	0.000441401	0.000877585	0.00147041	0.000577116	0.000937668	0.00150009	0.0018211	0.000754401	0.000864033	0.00189285	0.00147292	0.000937439	0.00079822	0.000307264	0.00088043	0.000648273	0.00103867	0.00017527		0.000510883	0.000295551	0.000308641
278	AD	AD	-0.000388275	7.46873e-05	0.000120942	-2.8155e-05	0.000149823	4.86993e-05		0.000240673	0.000141188	-1.78793e-05	0.00012567	7.56947e-05	0.000218515	-0.000101681	0.000169991	0.000131522	0.000142857	0.000251059	0.000245763	0.000234311	-2.81966e-05	0.000143339	0.000512083	0.000314141	0.000206262	0.000132234	-3.19215e-06	0.000144673	-0.000126707	-0.000196581	4.97531e-05	1.21009e-05	-4.65508e-05	-0.000136171	8.89732e-05
279	naMCI	MCI		0.000144764	6.71034e-05	0.000297187	-0.000182965	0.000112718	0.000539263	0.000161082	0.000132044	0.000248859	2.30645e-05	-3.01645e-05		0.000286758	0.000259132	0.000152028	0.000145754	0.00023579	0.000416425	0.000226572	0.000121704	6.68946e-05	0.000130596	0.000105765	8.31939e-05	4.10414e-05	0.000245289	0.000126134	-3.05922e-05	0.000277331	0.000305033	0.000223226	0.000152238	0.000127545	0.000248401
280	naMCI	MCI	-0.000211904	-0.00071139	-0.000402241	-5.95676e-05	0.000326757	-7.60585e-05	-0.000296044		-0.000807426		-6.34553e-06	-3.63395e-06	0.000181479	0.000107207	0.000171902	0.000379697	8.01649e-05	0.00145808	0.000437326	0.000344341	0.000171609			0.000380111	0.000410981	-0.000375214	-0.000227383	-0.000123727	-0.000219589	0.000212829	0.000285934	0.000221924	9.58145e-05	0.000275425	0.000161101
281	SMI	SMI			0.00103615	0.00192499	0.00278645	0.00182748	0.000505325	0.000900053	0.00046052	0.00127679	0.00139042	0.000607362	0.000562228	0.000927719	0.000841743	0.0019948	0.00120049	0.00101272	0.000574487	0.00162628	0.00153421	2.23882e-05	0.00045602	0.00163699	0.000929154	0.000206773	0.000690398	0.000432072	-3.19506e-06	0.000595413	0.000197212	6.1451e-05	0.000748288	-5.96895e-05	6.20184e-05
282	naMCI	MCI	1.04394e-05	-0.000153018	-0.000106771	-0.00129085	-0.000222051	-8.94277e-06	-0.000613703	0.000582731		-0.0003732	-0.000499764	0.000123982	-0.000150814	-0.000492029	0.000363105	-0.00118396	0.000183721	-0.000942648	-0.00120414	-0.000429851	-0.000237067	-5.46072e-05	-0.000736256	0.0014858	0.000107692	-0.000372612	-0.000172924	-1.36609e-05	-4.05262e-05	0.000449272	0.000651716	0.000363548		0.000270437
286	aMCI	MCI	-0.000490014		-0.00041855	2.35283e-05	0.000973576	0.000399422	0.000600872	0.000621927	0.000742917	8.19377e-05	0.000188688	3.07259e-05	0.000251034	-5.53566e-05	0.000233117	0.000215077	0.000446934	0.000676727	0.00039948	0.000322071	0.000502692	0.000927672	0.000866042	0.000626943	0.000945812	0.00053715	0.000411822	0.000556979		0.00055518	0.00105239		0.000857272	0.000868645	0.00131907
287	SMI	SMI	0.00133721	0.000717484	0.00161728	0.00106028	0.00113465	0.000984216	0.000857677	0.000570149	0.000640763	0.00101079	0.000877955	0.000665972	0.000921817	0.000917919	0.000437423	0.000833352	0.000570041	0.000584998	0.00121851	0.000900233	0.000710984		0.00106212	0.000707788	0.00028376	0.00122247	0.0013382		0.00111933	0.000692437	0.00104126	0.000757688	0.000383827	0.00084901	0.00159809
288	naMCI	MCI			-0.00028056	0.000554172		-6.5612e-05	0.00241028	0.000932205	0.0011924	0.00149762	0.00125585	0.000807795	0.00104878		0.000295373	0.00133799	0.000690557	0.000693571	0.000757427	0.000853924	0.000694284	0.001144	0.00132769		0.00109551	0.000821316	0.00071071	0.000993994	0.0015033	0.000509993	0.00091625	0.000992709	0.00066051	0.000802014	0.00132093
289	SMI	SMI	-1.41702e-05	-0.000381685	-0.000343716	-0.000810936	0.000319008	-0.000441569	-0.000568195	-0.000425113	-0.000395908	-0.000537057	-0.000171916	-0.000167162	-4.56043e-05	-0.000515998	-0.000227031	-0.000313306	-0.000332768	-0.00033561	-0.000679912	-0.000141592	-0.000326988	-0.000588479	-0.000307494	-3.87528e-05	-7.54293e-05	-0.000360487	-0.000601628	-0.000344626		-0.000711555	-0.00047724	-0.000143936		-0.000335428	-0.000113955
290	aMCI	MCI				-0.000568759	-0.00044696	0.000203023	-2.25673e-06	0.000454887	8.70634e-05	-0.000371685	-0.000291477	-0.000438253	-0.000183247	-0.00044948	-0.000231572	-0.000447666	-0.00030362	-0.000416011	-0.000101387	-0.00018918	-0.000112551	0.000201433	0.000336021	0.000324883	0.000267288	0.000150631	-0.000353425	-0.000144916		2.69793e-05	-0.000242742	2.74854e-05	-0.000217576	1.33055e-05	0.00031875
291	aMCI	MCI	0.00201195	0.00201325	0.00218778	0.000958991	0.00128463	0.0014035	0.00179002	0.0016669	0.00159405	0.0014974	0.00207459	0.00130054	0.00182845	0.00105702	0.0014884	0.00103997	0.000882885	0.00114264		0.000849688	0.000855248	0.00192347	0.00161026	0.00080033	0.00136285	0.000861876	0.000872019	0.00124353	0.00145276	0.00067661	0.000970198	0.00170461	0.00127408	0.00164648	0.00155909
292	aMCI	MCI	0.00101808	-0.000605312	-0.00190927		0.000987312	0.00092362	-0.000447038	0.00289965	0.000408443	0.00131169	0.000828735	0.000987649	0.000364402	0.000572367	7.93815e-05	0.000966378	0.000640322	-5.8514e-05	0.000789544	0.00302437	0.000560825	0.0013067	-0.00118662	0.000175436	0.000371448	0.00186717	0.00035081			-0.000524358	-0.000404109	-0.00131791	5.8171e-05	-0.000750188	0.000277338
293	SMI	SMI		0.000575544	-0.000108938	-5.76229e-05	0.000726822	0.000347528	-7.1081e-05	-1.86317e-05	0.00101008	0.000637249	0.000554465	0.000306146	6.86211e-05	0.00011789	-0.00023363	0.000383981	0.000603038	-6.50972e-05	0.000487937	0.0013016	-0.000104006	0.000157022	0.000365371	0.000132148	0.000860866	0.000258753	0.00127528	0.0016681	0.000300237	0.000983481	0.00100081	0.00180383	0.000760672	0.00105273	0.00133086
294	AD	AD	9.38356e-05	0.000551125	0.000209541	0.000203763		9.89422e-05			-0.000228292	-0.000187915	0.00011717	2.01369e-05	0.000142474	9.43988e-05	0.000329821	5.74459e-05	-3.51958e-05	-1.84728e-05	0.000271559	-8.93597e-05	0.000311957		-0.000224469	6.28474e-05	-5.74647e-05	0.000220412	-0.000102764	6.14575e-05	-3.28998e-05	-0.000174896	2.20593e-05	0.000224974	-0.000139642	7.50803e-06	5.30433e-05
296	aMCI	MCI		-0.000308516		0.000887778		0.000571233	-0.000529918	-0.000755983	-0.000729526	-4.98878e-05	0.000589428	0.000485854	0.00115717	5.0685e-05	0.000276864	0.000515299	9.95484e-05	-0.00130454	-0.000274211	2.8893e-05	-0.000161727	0.000418421		0.000283609	0.00108606	0.001812	0.000340638	0.000249836	0.000362983	0.000199312	0.00051892	0.00033065	0.00045696	0.000270473	0.000227718
298	aMCI	MCI	0.000314741	0.000142793		0.00227477		0.00130042		0.000479411	0.000873918			0.000605449	0.000795033	0.0018124		0.00197076	0.000926895	0.00139486	9.59623e-05	0.00138643	0.000814012	0.00105486	0.00113521	0.000616209	0.000224802	-0.000305918	0.000217604	-0.000572593	0.000317701	0.000253621	0.000194075	-0.000697354	-6.74191e-05	-0.000629411	-0.000215894
299	SMI	SMI	0.000613238	0.000732808	0.000492562	0.000604439	0.00127943	0.0010517	0.00095537	0.000257142	0.000836755	0.00101825		0.000726331	0.000386758	0.00094774	0.000720394	0.00066331	0.000906912	0.000966715	0.00118744	0.00119868	0.000855087	0.00140261	0.00115503	0.00127891	0.000733132	0.000667642	0.000753334	0.000974745	0.000690193	0.000271531	0.00122725	0.00170923	0.000725473	0.000764796	0.000640863
300	aMCI	MCI			-0.000430217	-0.000734841	0.000850492	-0.000367096	-0.000337105	-0.000630821	7.827e-06			0.000537597	-0.000387483	-0.000356693	-0.000447764	-0.000809076	-0.000238642	-0.000319552	-0.000686551	-0.000766137	-0.00107196		-0.000435392	-0.00106907	-0.00073591	0.000215017	-8.52758e-05	-0.000307576	0.000123895	-0.000410516	-0.000370402	-0.000648547	-0.000530539	0.000285656	0.000875462

## Sheet: beforeZ-score
sex	age	subj_id	vft_20s	vft_1min	edu	group	CDR	CDR_SOB	GDS	Apoe	SNSB_Digit_span_bw	SNSB_K_BNT	SNSB_Rey_KIM	SNSB_SVLT_delayed_recall	SNSB_STROOP_Color_Correct_Response	SNSB_TMT_PART_B	SNSB_SVLT_total	SNSB_RCFT_delayed_recall	SNSB_COWAT_??word_Fluency	MMSE_DS	APET_result	group3	aPET_03_frontal_sup_L	aPET_04_frontal_sup_R	aPET_05_front_sup_orb_L	aPET_06_front_sup_orb_R	aPET_07_front_mid_L	aPET_08_front_mid_R	aPET_09_fronta_mid_orb_L	aPET_09_fronta_mid_orb_R	aPET_10_front_inf_oper_L	aPET_11_front_inf_oper_R	aPET_11_front_inf_Tri_L	aPET_12_front_inf_Tri_R	aPET_13_front_inf_orb_L	aPET_13_2_front_inf_orb_R	aPET_20_front_sup_med_L	aPET_21_front_sup_med_R	aPET_22_front_med_orb_L	aPET_23_front_med_orb_R	aPET_34_hippocampus_L	aPET_35_hippocampus_R	aPET_36_parahippocam_L	aPET_37_parahippocam_R	aPET_52_fusiform_L	aPET_53_fusiform_R	aPET_56_parietal_sup_L	aPET_57_parietal_sup_R	aPET_58_parietal_inf_L
F	71	175	3	12	12	naMCI	0.5	1	2	3	4	13	34	7	52	20	27	19	7	26	0	MCI	2036.29	2008.8	1341.11	1358.58	2071.69	1937.58	1703.06	1598.61	1696.69	1341.21	1839.22	1676.06	1723.02	1737.76	1603.14	1726.22	1234.83	1309.45	1911.66	1420.94	1586.44	1280.58	2037.49	1776.58	2273.08	2183.58	2294.94
M	74	176	7	14	9	naMCI	0.5	2.5	3	2	2	10	12.5	2	18	300	11	7		24	2	MCI	1909.3	2224.75	1203.11	1140.36	1947.02	2029.43	1024.03	1089.18	1442.86	1740.8	1628.26	1547.61	1788.49	1831.1	2071.72	2005.61	1293.02	1417.81	2178.32	2145.74	2021.47	1960.54	2750.8	2126.13	2356.49	2193.99	2033.22
F	72	177	7	21	18	aMCI	0.5	3	3	6	4	11	31	0	86	62	14	0		26	2	MCI
F	73	179	4	16	9	naMCI	0.5	1.5	2	3	3	10	27	4	38	80	16	6.5		28	1	MCI	1811.81	1868.76	1680.55	1793.65	2126.83	2000.38	1899.18	1996.08	1942.84	1918.87	1858.99	1781.48	2483.35	2155.46	1968.12	1946.59	2192.86	2402.09	2205.96	2398.13	1916.26	2048.85	1562.3	1679.22	2830.29	2668.79	2422.92
F	81	182	3	13	9	SMI	0.5	1	2	3	3	14	34	7	73	80	22	12	3	26	1	SMI	1687.23	1685.96	2054.25	2203.28	1762.87	1755.15	1890.66	1925.83	1878.46	2505.53	1966.83	1879.89	2208.98	2440.32	2073.36	1554.9	2402.54	2353.45	2551.45	2647.98	1972.74	2318.91	1846.42	3202.8	2600.54	2711.42	2618.28
F	68	183	8	21	12	AD	1	4	4	6	4	9	35	1	56	61	14	2.5		27	1	AD	2413.21	2667.22	2307.59	1944.88	2365.96	2823.98	2419.34	2047.73	2681.03	2586.96	2320	2533.26	2696.08	2727.73	2851.32	3043.11	2286.61	2751.29	2837.83	2799.88	2574.95	2503.77	2848.36	2012.88	2386.24	2590.53	2440.58
M	63	184	6	16	12	aMCI	0.5	2	3	3	3	15	32	3	22	85	13	17	3	25	0	MCI
F	79	185	5	14	16	aMCI	0.5	1.5	3	3	4	7	12	3	9	220	15	1	6	22	1	MCI
F	79	189	9	18	12	AD	1	4	4	3	4	9	36	0	28	141	15	2.5		23	1	AD	3495.4	3425.45	3455.34	3536.96	3717.87	3480.85	3515.29	3308	3931.32	3970.94	3968.7	3407.94	4032.7	3675.2	3628.79	3731.6	4075.83	4699.22	3271.79	3151.97	2911.57	3004.53	3453.38	3354.11	2891.57	3009.23	3092.84
F	70	190	0	12	2	naMCI	0.5	1.5	2	4	2	10	14	3	67	182	11	2.5	9	18	0	MCI	380.296	412.102	315.412	280.093	375.142	427.204	261.925	232.053	392.437	374.519	334.27	330.799	394.545	383.321	381.104	425.031	289.417	319.381	748.744	515.869	551.367	537.66	435.135	445.311	346.888	370.188	384.554
F	69	191	4	11	6	aMCI	0.5	2.5	3	6	4	10	22	0	36	280	16	5.5	6	24	1	MCI	3150.15	3420.07	3130.15	2633.57	3130.77	3893.54	2723.52	2977.32	3290.11	3758.28	2562.86	3779.35	3172.93	3711.74	3800.71	3149.47	4064.41	3839.96	2391.85	2658.28	2696.06	2934.44	3297.11	2952.48	3405.76	3478.47	3238.12
M	76	192	7	16	6	AD	0.5	3	4	3	4	12	33	0	40	59	14	8		27	2	AD
F	69	194	7	13	12	naMCI	0.5	1.5	2	3	4	14	12	5	50	134	18	3.5	5	25	0	MCI	1750.83	1807.22	1307.85	1652.53	1987.69	2061.08	1431.79	1456.15	1603.46	1925.83	1829.14	1916.36	2213.89	2181	1551.2	1441.99	1465.26	1663.98	2226.9	2450.31	2526.72	2227.25	2496.08	2588.93	2485.5	2067.41	2150.42
M	77	195	0	8	2	naMCI	0.5	2	2	3	2	9	11	4	51		16	4.5		23	2	MCI
F	70	196	3	8	6	aMCI	0.5	2.5	3	3	2	10	3	0	30	146	13	0	8	19	0	MCI	2455.02	2723.71	3421.54	3252.74	2510.86	2715.53	3365.96	3263.71	2880.82	2869.91	2757.91	2733.09	3245.66	3378.81	2550.7	2413.05	3039.71	2794.85	3284.76	3035.4	2703.08	2575.98	2692.74	2861.79	2596.9	2410.1	2786.38
M	76	197	4	11	6	aMCI	0.5	2	3	3	3	12	34	0	29	128	12	6.5		27	1	MCI	1636.16	1720.41	1752.44	1513.8	1898.43	2026.01	1788.84	1671.14	2115.01	2112.76	2031.09	2000.91	1900.92	1898.01	2236.4	1711.54	2705.81	2201.73	1810.73	1830.73	1441.85	1443.64	1667.68	1734.81	1962.17	1540.45	1803.85
M	82	198	5	13	12	naMCI	0.5	1	3	3	3	14	28	2	31	80	10	13	4	29	0	MCI	1820.04	2044.76	1527.91	1195.5	2156.06	2243.62	1607.81	1322.21	2242.41	2316.94	2065.73	2202.69	1951.43	2214.14	2630.54	1599.63	1692.14	1667.06	3224.47	2503.22	2438.99	2163.94	2782.77	2535.18	2143.22	2262.39	2352.67
F	75	199	6	16	1	SMI	0.5	1.5	2	3	3	6	27	6	72	95	18	11.5	5	23	0	SMI	2203.63	2080.83	2332.04	2644.7	2072.75	2139.49	2284.36	2081.03	2196.06	2014.29	2177.26	2371.89	2706.83	2823.36	2014.04	2269.46	2332.38	2517.7	2610.77	2589.74	2703.12	2386.55	2236.64	2141.94	2222.53	2008.47	2071.79
F	61	200	2	6	12	AD	1	5	5	3	4	7	32	1	70	65	10	2.5		18	2	AD	2751.85	2637.34	3587.85	3188.38	3076.78	2628.92	3663.39	2915.08	3488.58	2974.83	3465.82	2367.33	3844.41	2897.46	3214.66	3154.59	3836.26	4084.84	2818.41	2772.28	2386.15	2318.12	3347.82	2443.64	2414.87	2254.94	2697.09
F	70	201	3	12	9	AD	1	7	5	3	3	2	10.5	0	7	300	12	0.5		16	2	AD	2847.2	3017.15	1796.41	2406.01	2938.91	2761.85	2280.85	2083.56	3924.13	2937.55	3409.11	2304.63	3317.93	2777.56	3489.37	3445.17	3156.23	3813.28	3148.39	3278.86	2947.3	3649.65	3695.53	3628.97	2730.57	2583.69	3121.13
M	79	202	4	9	12	AD	1	4	4	3	3	11	30	2	19	85	11	3.5	5	27	2	AD	1628.81	1447.79	3275.41	2571.76	1986.01	1891.41	3054.9	2209.33	3426.86	2472.49	2746.71	2127.64	3212.56	2616.23	2562.43	2100.41	4277.21	3777.49	4174.84	4159.9	3710.02	3623.69	4430.5	4466.13	1456.6	1298.27	1659.32
F	80	203	3	15	10	SMI	0.5	1.5	2	3	3	14	36	5		95	11	5.5		28	0	SMI	2226.42	2292.24	2505.21	2294.07	2270.75	2389.61	1704.29	1579.7	2013.34	1806.73	2326.46	2314.99	2387.61	2708.49	2353.69	2195.84	2447.49	2414.03	4014.34	2637.29	2959.21	2556.64	3066.08	2517.67	2670.6	2487.7	2286.86
F	80	205	2	6	4	naMCI	0.5	2	3	4	3	4	23.5	1	7	300	13	2	0	18	0	MCI
F	76	206	2	12	3	aMCI	0.5	2	3	5	4	11	27.5	0	8	275	9	2	1	25	0	MCI	2293.38	2335.96	2645.34	2648.27	2500.84	2460.77	2602.48	2717.22	2907.5	2258.93	2871.18	2825.5	3415.63	3216.42	2448.83	2523.76	2523.6	2763.75	2681.53	2296.49	2596.41	2950.09	2446.5	2363.71	2099.95	2097.12	2372.32
M	85	207	7	16	16	aMCI	0.5	1.5	3	2	4	10	33	0	31	75	13	11.5		16	0	MCI	1201.59	1315.92	1235.54	1327.77	1276.85	1207.74	1117.85	1179.41	1716.43	1294.33	1489.82	1452.7	1303.21	1215.11	1119.26	1321.97	1209.63	1780.01	1652.06	1783.28	1361.16	1411.31	2137.88	1792.07	1602.54	1024.95	2021.08
F	79	208	6	15	12	aMCI	0.5	2.5	3	3	3	11	36	1	70	66	12	1		23	0	MCI	2424.99	2572.53	2865.55	2744.95	2529.39	2174.88	2595.94	2434.9	2620.89	2231.3	2393.39	1613.7	3074.69	2583.2	2520.21	2393.98	2694.6	3121.98	3456.02	2975.18	3250.14	2958.82	3050.02	2930.55	3175.48	3072.33	2975.94
F	68	209	5	13	1	SMI	0.5	0.5	2	3	4	9	21	5	48	300	19	4		25	0	SMI	1431.27	1473	1775.93	1624.27	1381.4	1488.41	1411.45	1406.35	1507.63	1459.11	1452.84	1546.48	1666.64	1716.24	1500.92	1472.45	1666.1	1587.75	2406.45	1828.09	1873.85	1739.79	1774.71	1508.92	1390.11	1310.05	1404.77
F	85	210	6	10	6	AD	1	5	5	2	3	6	15	1	21	300	14	0		22	1	AD	2330.02	2360.31	2092.2	2303.58	2159.14	2200.07	2155.1	2028.29	2101.55	1951.78	2120.15	2192.2	2148.46	2261.76	2005.22	2117.53	1882.93	2026.78	2358.27	2037.49	1862.06	1905.07	2374.15	2636.34	2638.05	2628.9	2691.01
F	74	211	0	9	3	AD	1	6	5	3	3	10	10.5	1	6	300	11	0		19	2	AD	1333.31	1701.68	1896.08	2002.45	1607.59	2222	1557.1	1822.71	2279.88	3038.99	1829.11	2418.37	2333.74	2427.18	2161.87	1796.33	2884.68	3013.48	2633.87	2260.7	2295.27	2144.33	3117.26	3034.61	2236.11	2337.57	2213.04
F	76	212	3	8	6	naMCI	0.5	1.5	2	3	0	8	28	4	13	300	13	1.5	0	22	0	MCI
F	74	213	3	8	6	AD	1	5	5	3	3	9	24	0	11	153	7	0		20	0	AD	2453.18	2308.71	1876.45	2073.03	2704.91	1985.12	1882.61	1761.41	2462.02	1887.89	2581.19	1510.81	2075.32	1826.08	1966.97	2042.34	2003.18	2178.48	2277.54	2301.7	1747.91	1539.47	2533.13	2460.34	2236.25	2064.6	2175.12
F	74	214	5	13	7	aMCI	0.5	1.5	2	3	2	6	18	0	70	290	14	3	0	23	0	MCI	1598.74	1473.32	1851.03	1319.38	1572.06	1749.05	1489.5	1392.64	1545.14	1505.1	1436.75	1842.47	1652.61	1935.75	1529.81	1496.55	1390.31	1484.19	2060.94	1607.43	1562.27	1334.45	1635.64	1345.76	1292.82	1226.79	1408.65
M	67	215	5	7	9	SMI	0.5	1	2	4	4	13	32	4	55	68	16	5.5	6	26	0	SMI	1897.29	2247.11	1666.8	2055.36	1959.95	2254.87	1941.5	1794.09	1733.59	1553.37	2004.16	2223.7	1973.06	2458.83	1587.54	1873.47	1556.1	1879.8	2218.58	1921.93	2332.02	2328.96	1922.15	1732.26	2379.99	2190.57	2196.12
M	80	217	7	14	16	AD	1	6	5	5	2	10	13	0	45	144	9	0.5		21	2	AD	2189.96	1988.12	2095.6	2067.97	2811.89	2429.88	2222.18	1839.5	4256.85	3668.18	3677.25	2521.66	2829.46	2573.03	3059.97	3395.14	4271.71	4778.43	4940.73	4607.74	3029.53	3641.72	4154.75	4410.77	1783.88	1506.01	2437.93
M	68	218	7	15	6	naMCI	0.5	1.5	3	3	4	13	11	4	34	230	12	3	3	25	0	MCI	1493.51	1444.29	1290.01	1495.57	1621.71	1554.51	1442.18	1670.15	2008.25	1548.65	1798.02	1358.97	1840.91	1656.96	1409.41	1831.14	1628.47	2107.14	2402.31	2050.6	1794.17	2215.58	2300.56	2390.49	1533.24	1829.21	1488.56
F	65	219	6	16	14	SMI	0.5	0.5	2	3	3	14	34	5	92	42	17	18		30	0	SMI	2266.34	2263.86	2455.77	2189.45	2538.97	2196.39	2066.69	2105.8	2779.46	2658.98	2598.68	2054.45	2658.07	2455.34	2362.92	2271.14	2448.91	2335.34	3571.02	3072.4	2901.08	2686.35	2833.67	2493.77	2881.11	2451.95	2631.88
F	79	220	6	18	12	AD	1	4.5	5	4	3	6	34	0	77	167	10	0		22	2	AD	1629.39	1769.12	2151.37	2078.9	1699.92	1954.35	1899.87	1651.72	2243.06	2460.92	2134.33	2037.21	2413.53	2051.82	1879.1	1839.15	2462.86	2672.7	2124.91	1930.8	1776.47	1982.09	2672.64	2621.32	2325.49	2269.97	1927.92
F	71	221	3	9	6	naMCI	0.5	2.5	3	4	2	8	20	3	2	300	16	9	2	23	1	MCI
F	71	222	8	16	11	aMCI	0.5	1.5	3	0	4	12	28	2	44	173	10	0.5		28	0	MCI	2544.89	2517.42	2646.22	2825.17	2431.22	2627.32	2722.71	2494.85	2774	2840.4	2726.66	3186.83	2510.97	3050.91	2423.24	2741.08	2360.05	2866.42	2420.74	2230.08	2520.66	2769.95	2765.04	2765.72	2320.97	2105.65	2386.66
F	80	224	6	12	6	SMI	0.5	1.5	2	3	3	7	31	1	35	79	13	5.5		27	0	SMI	1828.91	1719.8	2331.4	2256.4	2075.54	2124.24	2173.48	1803.01	1902.34	1786.68	2008.23	2030.17	2198.89	2124.44	1946.85	1846.75	2053.36	2161.32	2061.64	1832.72	1870.68	2184.45	2324.41	1902.22	1799.37	1569.17	1765.64
M	71	225	9	17	4	SMI	0.5	0.5	3	3	3	12	34	4	106	56	18	14	10	28	1	SMI	2422.17	2501.35	1457.09	1908.73	3013.66	2724.24	1661.09	1800.97	3567.1	3021.66	3442.82	2867.99	2602.9	2964.1	2602.47	2499.11	2116.25	2137.63	2487.18	2481.74	2718.99	2681.38	3713.62	3394.84	2457.48	2087.54	2594.91
F	77	226	3	7	0.5	AD	1	4	4	5	2	4	22	0	11	300	3	0.5		19	0	AD	2749.42	2857.14	2423.64	2525.56	3136.79	3010.06	1973.47	2171.22	2951.28	3757.25	3450.67	3162.7	3156.42	3055.12	3058.79	2539.71	3048.19	3107.84	2609.66	2806.38	2725.93	2815	2713.06	2697.54	3167.08	2735.94	3405.77
F	67	227	7	20	9	SMI	0	0.5	2	3	3	10	30.5	7	86	40	16	19.5		30	0	SMI	1710.56	1679	2019.94	2243.14	1656.8	1542.09	2008.01	1693.23	1895.88	1691.8	1933.55	1738.25	2245.82	1481	1826.55	1809.61	1812.62	2175.06	2853.97	2341.68	2150.9	1872.3	2654.72	2568.36	1694.13	1622.87	1991.3
M	75	228	3	11	14	aMCI	0.5	2	3	4	3	12	36	0	69	87	13	1.5		23	2	MCI	2044.34	2287.55	3239.48	3132.42	2630.83	2774.81	3075.61	2798.06	3212.3	3140.16	2912.11	2594.84	3208.93	2742.42	2729.07	2747.59	3878.23	4122.5	3061.73	2668.67	2714.34	2215.88	3600.19	2623.39	2571.94	3015.97	2578.69
F	73	229	9	27	10	naMCI	0.5	1	2	4	4	9	35	10	35	54	23	16.5		28	2	MCI	1949.79	2274.89	2806.39	2519.63	1973.19	2647.49	2454.41	2426	2806.84	3951.34	2189.18	3116.73	3005.42	3826.34	2629.52	2172.46	3311.95	2660.56	4275.22	3674.41	3832.79	3277.6	4180.08	4174.72	3416.81	3644.31	2522.04
F	64	230	8	24	6	AD	1	4	4	3	0	3	0	0	3	300	2	0	0	13	2	AD	1727.84	1779.09	1305.97	1069.76	1955.94	1901.94	1307.94	1203.35	1632.35	1689.96	1615.27	1505.72	2002.33	1980.05	1731.44	1899.01	1268.99	1302.68	2484.66	2455.28	2205.41	1941.36	2831.85	2683.95	1792.3	1735.55	1959.57
F	79	231	4	11	6	SMI	0.5	1	2	3	3	10	16	2	33	300	11	0	0	24	1	SMI	1751.06	1837.07	1376.22	1536.2	1895.1	2029.3	1121.53	1210.64	1370.88	1784.34	1776.29	2007.55	1837	1916.89	1867.12	1665.66	1775.62	1884.16	1695.56	1761.04	2006.17	1808.02	1622.71	1759.68	1836.93	2027.16	1953.74
M	81	232	4	12	7	AD	0.5	3	4	3	2	9	22	0	12	300	4	0		20	0	AD	1582.62	1460.74	1259.19	1742.55	1538.93	1574.62	1386.23	1877.27	1722.86	1651.04	1878.52	2085.03	1995.78	2267.47	1524.77	1507.83	1705.03	1661.13	1807.09	1885.15	2115.02	1937.83	2269.32	2333.65	1449.56	1250.08	1317.75
M	76	233	6	11	3	AD	1	5	5	3	0	10	11.5	0	25	300	4	0		19	0	AD	1401.19	1720.56	1251.13	1479.4	1614.93	1689.37	1310.52	1580.7	1908.78	1566.28	1810.13	1399.59	1816.13	1637.82	1782.05	1660.82	2142.87	1934.23	1967.53	1663.66	1545.03	1558.49	2009.76	1956.14	1822.59	1867.13	1480.54
M	65	234	2	6	9	AD	1	6	5	4	2	12	1.5	0	12	300	8	0.5		14	2	AD	1985.96	2102.84	4135.16	3599.26	2338.1	2485.8	3985.22	3040.55	4455.37	4636.46	3691.87	3225.27	5102.95	4589.91	3175.2	2402.76	4553.14	3978.97	3664.55	4258.5	2845.55	3270.99	4950.42	4967.35	4974.36	4468.72	4592.97
F	68	235	4	12	9	naMCI	0.5	1.5	2	2	4	14	27	5	49	65	18	1	8	24	0	MCI	1868.31	2122.22	2010.21	1881.31	1743.72	2100.54	1757.28	1913.63	1998.1	2274.29	1842.49	1957.99	1930.58	2086.51	2056.69	2001.92	2277.34	1783.98	3003.09	2400.84	2253.91	1919.06	2277.41	2012.21	1905.51	1898.53	1869.74
F	76	236	0	4	2	aMCI	0.5	2.5	3	4	2	2	15.5	2	25	300	10	0	2	22	0	MCI	1836.28	1960.83	2093.35	2103.09	1950.59	1433.56	2067.88	1636	2424.75	1637.36	1977.38	841.117	2610.89	2023.26	1995.34	1973.62	1920.07	2249.25	2753.89	3097.54	2573.01	2374.51	2610.16	1840.76	2678.34	2017.7	2399.2
F	74	237	5	10	3	AD	1	5	5	3	2	7	26	0	12	300	8	0	0	23	1	AD	3094.32	3255.77	2152.65	2059.42	3560.85	3143.46	1908.25	1680.17	3370.23	3584.15	3536.54	2826.47	3534.18	3054.79	2880.06	2986.39	2590.12	2722.27	2980.05	2638.29	2850.02	3088.22	2591.35	2612.59	4180.14	4465.27	4078.58
M	78	238	8	20	12	SMI	0.5	0.5	2	4	4	13	35	10	66	28	26	12.5	10	29	0	SMI	1922.49	1701.75	1339.22	1498.3	2324.33	1823.16	1352.52	1386.85	2078.88	1692.3	2157.81	1730.2	1894.58	1901.62	1817.3	1971.4	1437.6	1528.37	2135.08	2390.29	1956.9	1804.08	2520.29	2541.89	1927.15	1733.27	1949.39
F	79	239	6	14	0	aMCI	0.5	2.5	3	3	2	4	29	0		112	11	5		23	0	MCI	1457.62	1664.02	1463.7	1620.99	1445.61	1619.12	1549.29	1749.91	1397.25	1556.35	1529.13	1681.01	1622.09	1647.22	1376.88	1474.96	1347.61	1765.71	1593.27	1618.87	1432.59	1412.53	1600.42	1400.32	1351.16	1312.84	1266.49
F	75	240	1	8	1	AD	1	6	5	3										19	0	AD	3258.27	3212.8	2288.31	2599.16	3336.19	3465.33	2537.54	2233.85	2094.02	2839.64	2816.81	2781.13	2775.81	2522.27	2337.12	3234.54	2419.91	3502.34	3018.72	3768.23	2995.42	2926.08	2849.49	2375.31	3899.94	3817.05	3907.09
F	82	241	0	0	1	naMCI	0.5	2	2	3	2	6	20	1	0	300	15	3	0	18	0	MCI	2379.18	2190.71	2858.06	2920.03	2220.8	2439.98	2456.66	2182.68	2484.28	2910.54	2175.45	2646.76	2828.49	2819.07	2501.8	2400.8	2849.43	3299.27	4682.63	2996.11	3090.86	2740.96	3522.97	2854.62	2065.84	2622.83	2242.93
M	71	242	7	13	10	aMCI	0.5	1.5	3	3	4	11	35	2	74	55	12	22	8	26	0	MCI	1281.45	1267.05	1118.12	1527.74	1293.45	1337.25	1479.65	1548.2	1612.83	1492.68	1605.74	1472.21	1667.79	1668.32	1202.88	1310.98	1144.58	1565.44	2228.65	2476.43	1741.74	1913.34	2298.89	2422.29	1426.72	1230.82	1771.27
F	77	243	3	8	5	naMCI	0.5	1	3	3	2	8	22	2	28	119	9	6	3	28	0	MCI	2132.34	2151.18	2516.05	2396.5	2450.28	2210.56	2003.81	1874.75	2136.4	2341.54	2423.92	2478.66	2831.61	2804.49	2424.28	2342.19	3090.43	3209.84	3005.91	2931.22	2876.78	2672.33	2508.28	2969.51	1936.86	2549.69	1916.32
F	66	244	6	19	6	naMCI	0.5	1	2	3	2	9	8	5	50	115	19	3.5	3	22	0	MCI	2379.77	2254.25	2550.97	2559.21	2295.46	2176.07	2292	2106.72	2634.79	2330.11	2484.92	2116.34	2519.45	2343.12	2257.85	2268.36	2301.67	2618.76	3338.75	3559.35	2551.87	2676.9	3215.6	3328.9	1854.21	1708.56	2024.29
F	80	245	3	6	0.5	AD	1	6	5	3	3	5	1.5	0	13	300	10	1.5	1	19	2	AD	1843.15	2022.85	1696.54	1882.71	2057.83	2222.41	1429.22	1488.11	2061.17	2154.21	2036.27	1996.31	2149.93	2313.09	1992.42	1979.2	1827.16	2129.89	2117.54	1925.92	2141.91	1908.22	2527.88	2247.69	1992.63	2014.52	1755.09
F	76	246	5	13	12	AD	1	8	5	3	3	6	13.5	0	46	108	9	0		21	2	AD	3031.69	2857.18	3182.62	2939.31	3315.7	3040.12	3102.2	3069.14	3691.87	3438.14	3743.72	3116.36	3874.14	3088.17	2905.89	3251.35	3235.23	4022.72	2463.2	2800.17	2545.84	2644.54	3756.62	2997.14	3008.4	2834.31	3186.4
M	80	247	7	13	16	naMCI	0.5	3	3	3	4	13	34	3	46	63	14	2.5	5	25	0	MCI	1275.14	1403.85	1945.85	2236.19	1371.89	1453.91	1713.52	1557.31	2283.14	2227.69	2114.49	2023.57	2196.78	2231.92	1682.13	1597.53	1797	1985.28	4297.65	4180.24	3087.44	3084.35	3697.01	3102.28	1557.53	1250.06	1462.42
F	75	248	8	23	6	SMI	0	1	2	4	4	12	35	4	45	92	10	13	4	28	0	SMI	2813	2972.82	2437.91	2766.31	2863.91	2948.47	2249.52	2078.77	2968.95	2884.43	2980.92	2283.47	2964.84	2744.48	2716.95	3242.84	2937.73	3550.92	4798.53	4202.42	3744.5	3493.76	3857.18	3408.62	3458.16	4524.85	3021.68
M	74	250	7	17	12	aMCI	0.5	0.5	3	3	4	10	33	2	104	27	18	13.5		28	0	MCI	1714.48	1750.28	1705.68	1644.35	1795.35	1901	1790.72	1818.63	1783.28	1710.63	1875.9	1747.01	1871.64	1742.3	1620.57	1691.3	1798.23	1919.13	1854.37	1893.01	1719.08	1871.34	2042.51	1756.87	1595.43	1561.42	1624.51
F	66	251	6	14	6	naMCI	0.5	1.5	2	4	3	8	13.5	6	76	140	16	3	0	21	0	MCI	2678.34	2466.63	1774.52	1814.78	2709.45	2278.61	1791.2	1578.31	2366.13	2492.37	2560.08	1841.87	2816.63	2556.86	2607.03	2292.61	2176.97	2314.69	2849.98	3183.39	2643.18	2632.47	3427.93	3444.27	3169.85	2608.83	2829.97
F	67	252	3	8	2	naMCI	0.5	1.5	2	4	2	8	4	3	51	156	10	1.5	2	19	0	MCI	1987.48	1777.14	1581.93	1407.5	1913.01	1926.57	1418.61	1499.86	1733.26	1732.42	1868.9	1785.72	2112.97	1927.3	1789.72	1769.41	1883.86	1701.07	2251.55	2070.42	2122.29	1852.51	2603.46	1900.45	1547.62	1546.64	1730.98
M	77	253	4	10	12	naMCI	0.5	2	3	3	3	13	21.5	2	13	300	15	8.5	2	22	0	MCI	1582.48	2079.64	1340.81	1445.29	1620.28	1920.89	1127.83	1137.7	1055.06	1078.74	1431.89	1317.93	1549.1	1535.93	1600.95	1303.84	1433.98	1377.33	1426.36	1345.19	1376.67	1385.86	1414.79	1285.67	1911.02	1904.92	1655
F	75	254	7	11	12	naMCI	0.5	2.5	3	2	3	10	18.5	2	43	136	11	5		26	2	MCI	1938.55	2118.68	2531.32	2915.15	2040.53	2425.92	2144.38	2355.47	1901.22	2523.82	2058.35	2571.68	2482.25	2816.7	2295.44	2018.83	2664.48	3213.63	2578.68	3599.68	2641.28	2550.54	1592.89	1829.2	2291.16	2300.44	2500.78
F	82	256	2	9	1	aMCI	0.5	2.5	3	3	4	7	30.5	0	29	276	13	2.5	2	26	1	MCI	965.41	1026	1927.59	1549.76	1373.77	1043.5	1830.32	1443.49	2396.15	2155.79	1766.75	1289.32	2374.05	2314.3	1477.69	1120.73	2130.14	1729.01	2641.03	2661.74	1916.43	2118.08	2868.21	2677.7	2257.76	2016.12	2212.59
F	78	257	5	11	14	SMI	0.5	1	2	3	4	12	33	7	85		23	9		30	0	SMI	2414.64	2425.82	2971.16	2809.48	2587.23	2355.21	2740.03	2477.67	2651.3	2777.38	2560.54	1852.71	3053.4	2482.23	2859.95	2590.4	3057.43	3475.07	2853.68	2838.18	2990.75	2827.69	3135.69	3258.59	2341.7	2751.16	2606.76
M	67	258	6	12	6	AD	1	4	4	4	2	10	34	0	17	300	13	0.5		22	2	AD	2293.76	2412.47	2137.9	1718.87	2231.62	2400.73	2019.57	1596.48	2850.47	2881.23	2475.78	2117.66	2759.75	2291.54	2724.27	2678.98	3273.88	3283.38	4339.96	3854.3	3225.01	2885.39	4305.35	3937.1	2766.31	2609.45	2754.71
M	76	259	10	21	9	SMI	0.5	1	2	4	5	14	36	5	97	36	16	16.5		26	0	SMI	1473.74	1669.66	1283.24	1815.85	1822.85	1861.97	1768.82	1675.1	2098.96	2429.81	2008.08	1710.88	1829.75	2092.56	1772.33	2409.71	1756.48	2216.78	3290.56	2827.52	2333.46	1941.25	2625.34	2485.83	1453.96	1228.28	1623.59
F	70	260	5	13	6	naMCI	0.5	2.5	3	4	4	10	19	2	37	162	10	3	2	20	0	MCI	1467.58	1553.78	1648.47	1838.91	1816.12	2061.41	1845.55	1950.2	1812.78	1859.48	1967.41	2323.72	1845.66	2153.08	1124.17	1337.74	1385.15	1735.5	1772.45	1599.16	1343.77	1294.91	1344.53	1366.75	1259.43	1262.95	1553.69
M	70	262	6	15	16	SMI	0.5	1	2	3	4	15	36	6	57	29	19	21.5		29	0	SMI	2394.8	2394.38	1356.56	2245.24	2466.86	2175.73	1880.74	2033.27	2258.41	1955.97	2379.64	2211.82	2231.83	2476.81	2008.95	2147.5	1351.18	1483.37	2678.79	2465.26	2239.49	2195.98	2933.27	2589.57	2408.86	2273.88	2119.33
F	76	263	5	16	7	naMCI	0.5	0.5	2	3	3	12	30.5	7	38	135	17	2.5	2	28	0	MCI	2894.87	2573.58	2126.02	2369.5	2881.38	2607.54	1908.73	1814.33	2487.15	2457.16	2849.49	2718.13	2939.04	2582.81	2974.07	2863.94	2037.72	2129.48	2450.95	2598.07	2632.3	2374.87	2965.03	2872.51	2570.52	2338.18	2572.28
M	69	264	6	15	12	aMCI	0.5	2	3	2	2	13	22	2	46	300	7	2.5	2	23	0	MCI	2148.5	2107.76	1969.33	2188.02	2040.09	2034.01	2041.04	1835.03	2035.43	1890.56	2317.63	2146.52	2055.21	2093.93	1951.94	1987.91	2106.81	2097.27	2595.09	2263.41	2118.38	2080.85	2930.11	2450.8	2910.36	2649.99	2168.15
M	73	265	8	18	9	aMCI	0.5	2.5	3	3	5	11	35	0	43	66	10	6.5	9	24	0	MCI	1444.59	1775.29	1775.31	1719.88	1642.12	1808.75	1578.9	1650.72	1616.61	1887.42	1711.15	1630.23	2039.08	1880.91	2212.13	1477.87	1662.23	1712.26	1906.31	2017.13	1888.52	2060.52	2089.3	2400.15	1801.53	1491.34	1527.12
F	69	266	9	23	9	SMI	0	0	1	4	5	13	35	8	68	35	20	16	7	26	0	SMI	1702.12	1819.51	1299.86	1192.56	1699.49	1710.99	1575.53	1080.43	1329.92	1411.69	1452.36	1723.75	1763.64	1984.38	1757.67	1487.25	1092.62	1139.25	1554.29	1616.66	1713.92	2057.79	1334.27	1519.34	1329.67	1325.62	1566.99
F	71	267	7	18	12	SMI	0	0	0	4	4	13	34	12	86	25	28	11.5	4	27	0	SMI	2400.26	2265.74	2386.98	2129.38	2717.03	2687.35	2132.38	1879.63	2560.7	2301.14	2310.88	2591.35	2417.06	2543.72	3068.08	2350.5	2357.52	2600.75	3383.86	3067.08	2861.5	2846.17	2934.51	2429.3	2137.03	1985.39	2063.92
F	70	268	4	15	6	SMI	0.5	1.5	2	3	3	6	25	4	108	70	15	6.5	0	26	0	SMI	1846.43	2069.49	1707.76	1809.16	2033.03	1992.56	1554.37	1372.64	2020.57	1843.79	2086.88	1848.18	1960.73	2004.33	1953.99	1935.14	1513.72	1813.61	2090.73	2014.26	1990.39	2077.02	1546.68	1670.33	1988.88	1890.89	2081.66
F	76	269	3	8	16	aMCI	0.5	3	3	6	4	9	34	1	66	69	18	7.5		23	2	MCI	1312.19	1379.09	1653.89	1497.71	1391.68	1426.59	1566.47	1439.97	1527.72	1479.94	1379.07	1554.08	1923.99	1631.4	1483.98	1435.37	1980.82	2235.6	2114.14	2365.8	1706.03	2003.24	2409.16	2661.55	1699.13	1609.27	1644.13
F	78	270	4	11	7	AD	2	12	6	4	3	4	22.5	0	28	300	7	0		19	2	AD	3299.49	3168.73	4446.24	4056.01	3360.12	3543.39	4323.84	3983.39	4399.56	4681.55	3323.25	3807.26	4345.13	4601.81	3890.86	3112.46	5401.41	4493.33	4320.17	3645.61	3644.38	2794.49	3852.48	3146.02	3144.6	3173.99	3688.2
F	65	271	3	9	6	naMCI	0.5	2	2	3	3	10	25.5	6	29	183	15	2	0	25	0	MCI	2318.92	2234.53	2252.8	2220.13	2225.18	1893.55	1979.6	1688.16	2092.4	1890.22	2133.22	1560.61	2082.23	2227.44	2080.07	2185.74	2079.04	2532.36	2203.06	2413.4	2045.56	2068.48	2042.38	1952.26	2229.64	2158.23	2129.06
M	79	273	7	15	11	aMCI	0.5	2	3	3	5	10	28	0	68	59	8	7	10	24	2	MCI	2251.65	2772.42	2309.73	2127.07	2396.84	3474.27	1875.83	2156.52	2560.04	3168.59	1979.78	2441.5	2232.7	2386.79	3027.95	2432.74	2960.33	2920.85	3815.82	3538.03	3289.56	3181.11	3817.07	2706.14	2787.13	3520.19	2274.28
F	77	274	4	13	5	naMCI	0.5	1.5	2	3	0	7	5	3	43	300	14	2	0	22	0	MCI	1433.91	1543.63	1653.61	1597.93	1598.54	1739.58	1531.06	1720.18	1776.52	1923.7	1648.09	1698.2	2062.7	2163.8	1834.68	1572.71	1631.1	1518.23	2159.79	2076.59	1871.62	2023.78	1656.03	1628.41	1681.79	1737.55	1820.92
M	74	275	8	21	4	aMCI	0.5	2	3	4	6	12	33	0	23	112	12	2.5	9	22	2	MCI	2172.53	2216.92	2250.76	1743.43	2111.93	2494.19	1627.5	1367.24	2401.11	2820.5	2044.39	2493.21	2139.62	2527.86	2442.53	2452.73	2110.13	2605.85	2848.83	2742.53	2476.97	2195.08	2847.61	2356.35	1970.54	2031.36	1992.77
F	74	276	6	12	12	aMCI	0.5	2	3	4	5	9	35	3	52	41	14	4		25	2	MCI	2419.71	2470.65	2913.36	2623.06	2745.43	2569.91	2706.16	2238.02	3059.83	2696.62	2926.98	2113.7	3315.63	2604.99	2545.79	2834.18	3661.1	3894.52	2943.87	2906.08	2501.62	2467.43	3243.54	2486.83	3106.49	2881.63	2837.53
F	72	277	4	13	1	SMI	0.5	1	2	3	3	7	36	3	56	138	11	22.5	5	30	0	SMI	2283.28	2391.46	2811.84	2686.19	2133.35	2334.98	2648.09	2861.82	2151.01	2328.27	2276.59	2173.12	2797.57	2716.07	2176.24	2286.2	2617.48	2652.9	3168.4	2781.98	2564.2	2701.38	2594.06	2214.17	2106.91	1776.13	2108.93
F	80	278	5	14	9	AD	2	12	6	4	2	7	11	0	9	214	11	0		18	2	AD	2089.6	2560.47	2690.36	2540.24	2017.85	2770.36	2283.3	2587.14	2561.22	3213.2	1936.43	3027.19	3129.05	3269.89	2607.93	2482.77	2610.35	2759.42	2404.32	1872.49	2278.97	1795.88	2096.37	2091.28	2671.89	2953.72	2447.87
F	83	279	5	10	16	naMCI	0.5	2	3	4	3	13	36	1	44	80	11	3	7	25	0	MCI	1579.67	1553.3	1588.41	1374.85	1564.82	1684.51	1645.13	1134.18	1693.5	1749.94	1639.1	1881.33	1813.53	1615.68	1638.97	1166.48	1511.07	1472.6	1971.04	1832.07	1735.91	1575.15	1548.39	1416.28	1861.11	1778.6	1480.86
F	73	280	5	15	3	naMCI	0.5	1.5	2	3	4	6	32	5	32	120	19	13	1	26	0	MCI
F	80	281	7	14	9	SMI	0.5	1.5	2	4	5	11	32	2	58	50	18	6		26	2	SMI	4275.1	4771.97	5275.11	5009.58	4146.28	5122.38	4820.28	4906.83	4839.08	6231.49	4620.6	5573.63	4883.68	5619.31	5891.05	4887.99	7544.2	6604.07	5991.39	5623.6	4865.14	4434.21	4390.57	4027.15	4569.13	3886.49	4801.31
F	80	282	3	5	0.5	naMCI	0.5	2	3	3	2	4	23.5	1	11	300	4	2	0	20	0	MCI
F	72	286	7	18	13	aMCI	0.5	1.5	3	4	4	12	36	3	98	33	10	5		29	0	MCI	2210.57	2236.51	2773.19	2374.15	2459.65	2841.77	2235.36	2066.81	2807.97	2959.64	2848.22	2997.89	2845.44	2863.33	2456.84	2677.75	2785.38	2869.13	3252.73	3140.1	2779.44	2647.35	2775.35	2528.99	2663.37	1898.04	2632.36
M	71	287	8	22	12	SMI	0	0	0	3	5	13	35	6	81	33	16	29	10	23	0	SMI	768.974	869.369	989.67	1139.1	777.677	838.082	1131.47	1560.13	1126.18	1121.5	931.644	898.125	1050.55	1140.25	946.872	769.174	1311.5	1164.04	2391.29	2177.38	1551.51	1493.12	2046.23	1977.6	1108.4	1347.12	1069.77
F	69	288	4	18	12	naMCI	0.5	1.5	2	3	3	9	36	4	88	37	19	12.5	5	27	0	MCI	1910.9	1918.26	1963.09	2109.62	1972.05	2070.84	1878.31	2054.49	2173.7	2282.9	2039.06	2462.7	2427.72	2496.4	1920.22	1893.74	2025.93	2265.56	2338.97	2332.48	2295.6	2055.03	1851.77	1812.15	1820.49	1743.74	1655.27
F	71	289	3	9	0	SMI	0.5	2	2	3	3	11	10.5	2			14	3		22	0	SMI	1915.86	1875.42	2119.39	2142.02	1858.34	1826.95	1974.04	1879.73	2100.14	1903.3	1972.46	2283.59	2184.11	2295.65	1742.12	1873.52	1899.43	2046.85	2240.15	1985.17	1853.79	1870.46	2155.24	1701.48	1750.86	1763.16	1790.05
F	79	290	3	9	0.5	aMCI	0.5	4	3	3	2	7	15	2	22	300	13	5.5	0	19	1	MCI	2631.11	2450.82	2491.94	2373.01	2358.91	2226.93	2301.85	2089.61	2294.36	2179.28	2195.35	2173.03	2505	2352.88	2424.06	2352.45	2554.99	2747.52	2654.88	2594.61	2429.22	2368.97	3033.15	2387.39	2217.35	2126.07	2205.49
M	70	291	4	12	6	aMCI	0.5	2.5	3	3	3	9	22	0	62	65	9	7.5	6	18	1	MCI	2352.65	2192.08	1376	1695.54	2429.29	2412.92	2022.87	2082.96	2300.89	2635.63	2216.09	2215.08	2322.44	2262.76	2280.41	2295.72	1984.57	2337.43	2437.43	2535.93	2131.86	2129.22	2213.06	2079.23	1867.2	2085.19	1978.34
M	70	292	7	16	13	aMCI	0.5	2	3	4	4	12	23	5	42	103	10	21.5	10	22	2	MCI	2301.07	2381.19	2136.82	2047.41	2363.15	2590.6	1865.31	1796.71	2951.2	3390.59	2651.31	2588.07	2187.87	2095.64	2677.49	2328.83	3188.23	3190.16	2933.31	3044.5	2905.79	2729.49	3756.87	3586.99	3124.22	3469.18	2885.42
F	73	293	9	21	12	SMI	0	0	1	4	3	13	35	7	75	116	21	13	7	29	0	SMI	2873.11	2630.49	2297.03	2688.01	2599.43	2534.47	2254.46	2242.81	2765.6	2666.28	2684.85	2358.81	2785.1	2710.44	2887.99	2808.38	2931.08	3274.41	3190.01	3160.44	2608.45	2494.95	3043.24	2615.11	2358.75	2215.77	2143.41
M	77	294	6	15	12	AD	1	4	4	4	2	6	14.5	0	18	112	8	0	6	24	2	AD	1374.07	1587.49	1107.11	1051.11	1684.03	1801.31	1226.75	807.674	2296.99	2011.31	1648.93	1790.86	1778.45	1628.59	2031.54	1715.25	1308	1932.96	2152.33	2305.34	1865.17	1920.34	1966.38	1564.56	1879.77	1821.36	2542.59
F	76	296	1	5	2	aMCI	0.5	2	3	3	3	9	27.5	2	16	300	13	5.5	0	27	1	MCI	1653.42	1561.25	1841.22	1986.22	1864.12	1670.53	1669.57	1790.52	1861.13	1817.46	1888.19	1925.39	1935.74	2007.3	1890.63	1591.56	1995.02	1991.22	1899.39	1829.55	1954.26	1757.6	1626.31	1849.09	1724.34	1360.13	1627.61
F	68	298	9	17	12	aMCI	0.5	0.5	2	2	4	12	35	3	97	34	15	10.5	7	25	0	MCI	2871.15	2819.01	2949.4	2930.92	2657.82	2682.72	2973.9	2954.33	2661.02	2399.23	2678.65	2451.17	2761.36	2664.88	2665.24	2753.54	2946.3	3213.07	2998.48	2657.98	2653.96	2732.38	2456.96	2384.59	2033.14	2061.91	2479.83
F	74	299	4	13	0.5	SMI	0.5	1	2	3	3	8	29	4	63	55	14	5.5		24	0	SMI	2346.98	2421.45	1951.72	2295.45	2292.74	2234.65	2113.08	2038.53	2408.19	2426.18	2544.37	2164.36	2775.85	3117.42	2011.67	2276.57	1550.68	1766.2	2151.54	2258.7	2116.28	2073.63	2240.04	2055.2	2434.59	2377.96	2430.37
M	69	300	7	14	5	aMCI	0.5	2.5	3	3	2	6	11.5	0	0	300	12	2.5	0	13	0	MCI	2354.53	2513.06	2209.68	2390.27	2527.06	2480.24	2165.13	2041.9	2434.39	2345.36	2460.79	2381.42	2543.74	2473.14	2225.64	2311.36	2125.98	2352.35	2748.81	2673.08	2447.98	2604.92	2069.4	2190.26	2212.69	1981.04	2146.31
[truncated: 237 more columns]

## Sheet: afterZ-score
sex	age	subj_id	vft_20s	vft_1min	edu	group	CDR	CDR_SOB	GDS	Apoe	SNSB_Digit_span_bw	SNSB_K_BNT	SNSB_Rey_KIM	SNSB_SVLT_delayed_recall	SNSB_STROOP_Color_Correct_Response	SNSB_TMT_PART_B	SNSB_SVLT_total	SNSB_RCFT_delayed_recall	SNSB_COWAT_??word_Fluency	MMSE_DS	APET_result	group3	aPET_03_frontal_sup_L	aPET_04_frontal_sup_R	aPET_05_front_sup_orb_L	aPET_06_front_sup_orb_R	aPET_07_front_mid_L	aPET_08_front_mid_R	aPET_09_fronta_mid_orb_L	aPET_09_fronta_mid_orb_R	aPET_10_front_inf_oper_L	aPET_11_front_inf_oper_R	aPET_11_front_inf_Tri_L	aPET_12_front_inf_Tri_R	aPET_13_front_inf_orb_L	aPET_13_2_front_inf_orb_R	aPET_20_front_sup_med_L	aPET_21_front_sup_med_R	aPET_22_front_med_orb_L	aPET_23_front_med_orb_R	aPET_34_hippocampus_L	aPET_35_hippocampus_R	aPET_36_parahippocam_L	aPET_37_parahippocam_R	aPET_52_fusiform_L	aPET_53_fusiform_R	aPET_56_parietal_sup_L	aPET_57_parietal_sup_R	aPET_58_parietal_inf_L
F	71	175	3	12	12	naMCI	0.5	1	2	3	4	13	34	7	52	20	27	19	7	26	0	MCI	-0.065543	-0.212195	-1.02053	-1.12299	-0.189424	-0.44835	-0.483294	-0.539586	-0.866487	-1.20479	-0.649168	-0.746378	-1.00072	-0.939878	-0.887273	-0.653986	-1.11214	-1.2478	-0.961041	-1.50805	-1.22175	-1.6772	-0.753553	-0.914892	-0.00242982	-0.0261914	0.0565354
M	74	176	7	14	9	naMCI	0.5	2.5	3	2	2	10	12.5	2	18	300	11	7		24	2	MCI	-0.275389	0.144395	-1.19961	-1.44036	-0.393479	-0.306402	-1.45217	-1.32867	-1.19793	-0.736135	-0.96187	-0.933826	-0.911904	-0.810572	-0.237376	-0.235343	-1.05468	-1.13419	-0.644044	-0.572204	-0.543109	-0.574512	0.126316	-0.452565	0.112445	-0.0125285	-0.320678
F	72	177	7	21	18	aMCI	0.5	3	3	6	4	11	31	0	86	62	14	0		26	2	MCI
F	73	179	4	16	9	naMCI	0.5	1.5	2	3	3	10	27	4	38	80	16	6.5		28	1	MCI	-0.436498	-0.443456	-0.580063	-0.490254	-0.0991682	-0.3513	-0.203452	0.0760791	-0.545077	-0.527287	-0.619858	-0.592543	0.0308045	-0.361231	-0.381067	-0.32378	-0.166013	-0.102287	-0.611187	-0.246315	-0.707232	-0.4313	-1.3397	-1.04367	0.764955	0.610536	0.240981
F	81	182	3	13	9	SMI	0.5	1	2	3	3	14	34	7	73	80	22	12	3	26	1	SMI	-0.642384	-0.745311	-0.0951364	0.105475	-0.694897	-0.730276	-0.215611	-0.0327315	-0.629141	0.160782	-0.460008	-0.448931	-0.341422	0.0333867	-0.235099	-0.910703	0.0410581	-0.153274	-0.200494	0.0762825	-0.619133	0.00665915	-0.989237	0.971482	0.448553	0.666476	0.522548
F	68	183	8	21	12	AD	1	4	4	6	4	9	35	1	56	61	14	2.5		27	1	AD	0.557343	0.875059	0.233608	-0.270322	0.292243	0.921466	0.538749	0.156077	0.418835	0.256285	0.0634889	0.504549	0.319418	0.431534	0.843915	1.3193	-0.0734285	0.26382	0.139935	0.272413	0.320297	0.30645	0.246655	-0.602353	0.153424	0.507838	0.266441
M	63	184	6	16	12	aMCI	0.5	2	3	3	3	15	32	3	22	85	13	17	3	25	0	MCI
F	79	185	5	14	16	aMCI	0.5	1.5	3	3	4	7	12	3	9	220	15	1	6	22	1	MCI
F	79	189	9	18	12	AD	1	4	4	3	4	9	36	0	28	141	15	2.5		23	1	AD	2.34573	2.12712	1.72296	2.0451	2.50506	1.93658	2.10253	2.10819	2.05144	1.87949	2.50735	1.78099	2.13279	1.74406	1.92224	2.35097	1.69355	2.30601	0.655803	0.727018	0.845426	1.11854	0.99295	1.17162	0.849357	1.05729	1.20652
F	70	190	0	12	2	naMCI	0.5	1.5	2	4	2	10	14	3	67	182	11	2.5	9	18	0	MCI	-2.80217	-2.84884	-2.35151	-2.69148	-2.96633	-2.78246	-2.5396	-2.65633	-2.56956	-2.33858	-2.87994	-2.70956	-2.80305	-2.81617	-2.58221	-2.60376	-2.0458	-2.28578	-2.34345	-2.67666	-2.83643	-2.88201	-2.73007	-2.67569	-2.65516	-2.40585	-2.69687
F	69	191	4	11	6	aMCI	0.5	2.5	3	6	4	10	22	0	36	280	16	5.5	6	24	1	MCI	1.77519	2.11824	1.30098	0.731262	1.5441	2.57435	0.97277	1.59598	1.21416	1.63008	0.423477	2.323	0.966354	1.79468	2.16069	1.47868	1.68227	1.40517	-0.39022	0.0895762	0.509234	1.00487	0.8002	0.640403	1.55749	1.67305	1.41591
M	76	192	7	16	6	AD	0.5	3	4	3	4	12	33	0	40	59	14	8		27	2	AD
F	69	194	7	13	12	naMCI	0.5	1.5	2	3	4	14	12	5	50	134	18	3.5	5	25	0	MCI	-0.537274	-0.54507	-1.06369	-0.695498	-0.326906	-0.257491	-0.870357	-0.760253	-0.988234	-0.519116	-0.664108	-0.395712	-0.334771	-0.325851	-0.959322	-1.0799	-0.884579	-0.876108	-0.586299	-0.178946	0.245063	-0.141989	-0.187882	0.15956	0.290119	-0.17864	-0.151756
M	77	195	0	8	2	naMCI	0.5	2	2	3	2	9	11	4	51		16	4.5		23	2	MCI
F	70	196	3	8	6	aMCI	0.5	2.5	3	3	2	10	3	0	30	146	13	0	8	19	0	MCI	0.626447	0.968331	1.6791	1.63174	0.529424	0.75387	1.88945	2.03959	0.679722	0.588143	0.7126	0.796166	1.06502	1.33347	0.426959	0.375185	0.670306	0.30948	0.671228	0.576511	0.520183	0.423555	0.0547002	0.52045	0.44354	0.271068	0.764829
M	76	197	4	11	6	aMCI	0.5	2	3	3	3	12	34	0	29	128	12	6.5		27	1	MCI	-0.726782	-0.688423	-0.486779	-0.897261	-0.473005	-0.311702	-0.360892	-0.427246	-0.320256	-0.299877	-0.364758	-0.272322	-0.759369	-0.717877	-0.00896426	-0.675991	0.340562	-0.31234	-1.08101	-0.978944	-1.4473	-1.41277	-1.20971	-0.970138	-0.430604	-0.870155	-0.651265
M	82	198	5	13	12	naMCI	0.5	1	3	3	3	14	28	2	31	80	10	13	4	29	0	MCI	-0.4229	-0.152816	-0.778138	-1.36017	-0.0513135	0.0246019	-0.619195	-0.967713	-0.153904	-0.0604077	-0.313412	0.0221416	-0.690848	-0.279943	0.5377	-0.843674	-0.660512	-0.872885	0.599553	-0.110627	0.108215	-0.244657	0.165754	0.0884626	-0.181274	0.0772263	0.139736
F	75	199	6	16	1	SMI	0.5	1.5	2	3	3	6	27	6	72	95	18	11.5	5	23	0	SMI	0.211011	-0.0932539	0.265333	0.747457	-0.187687	-0.136317	0.346154	0.207663	-0.214427	-0.41537	-0.148098	0.269065	0.333996	0.564004	-0.317368	0.160031	-0.0282335	0.0189189	-0.129978	0.00108512	0.520244	0.116358	-0.507895	-0.431651	-0.0720398	-0.255985	-0.265089
F	61	200	2	6	12	AD	1	5	5	3	4	7	32	1	70	65	10	2.5		18	2	AD	1.11696	0.825717	1.89491	1.53815	1.45573	0.620028	2.31384	1.49957	1.47332	0.711205	1.76193	0.262405	1.87735	0.666657	1.34785	1.48636	1.45696	1.6619	0.11685	0.236775	0.0257846	0.00537557	0.862742	-0.0326078	0.192842	0.0674533	0.636148
F	70	201	3	12	9	AD	1	7	5	3	3	2	10.5	0	7	300	12	0.5		16	2	AD	1.27455	1.45288	-0.429723	0.400311	1.23005	0.82546	0.341149	0.211585	2.04206	0.667479	1.67787	0.170907	1.16307	0.500562	1.72887	1.92177	0.785377	1.3772	0.50911	0.890864	0.901157	2.16474	1.29165	1.53515	0.627629	0.498864	1.2473
M	79	202	4	9	12	AD	1	4	4	3	3	11	30	2	19	85	11	3.5	5	27	2	AD	-0.738916	-1.13861	1.48948	0.641369	-0.329653	-0.519704	1.44561	0.406397	1.39272	0.122034	0.696002	-0.0873831	1.02012	0.277066	0.443236	-0.0932801	1.89242	1.33968	1.7293	2.02845	2.09098	2.12264	2.19824	2.64242	-1.12687	-1.18796	-0.859571
F	80	203	3	15	10	SMI	0.5	1.5	2	3	3	14	36	5		95	11	5.5		28	0	SMI	0.248674	0.255846	0.490034	0.237513	0.136412	0.250198	-0.48153	-0.568882	-0.453015	-0.658812	0.0730654	0.186023	-0.0990769	0.404878	0.153709	0.0497173	0.0854433	-0.0897671	1.53851	0.0624722	0.919731	0.392184	0.515221	0.0653082	0.545042	0.372895	0.044889
F	80	205	2	6	4	naMCI	0.5	2	3	4	3	4	23.5	1	7	300	13	2	0	18	0	MCI
F	76	206	2	12	3	aMCI	0.5	2	3	5	4	11	27.5	0	8	275	9	2	1	25	0	MCI	0.359327	0.328047	0.671883	0.752649	0.51302	0.360174	0.800065	1.19309	0.714552	-0.128437	0.880497	0.931024	1.29562	1.10851	0.285666	0.541078	0.160612	0.276878	-0.045861	-0.377555	0.353778	1.03024	-0.249034	-0.138334	-0.240854	-0.139652	0.168061
M	85	207	7	16	16	aMCI	0.5	1.5	3	2	4	10	33	0	31	75	13	11.5		16	0	MCI	-1.44493	-1.35636	-1.15753	-1.1678	-1.49042	-1.57624	-1.31831	-1.18891	-0.840717	-1.25977	-1.16707	-1.07234	-1.57028	-1.6639	-1.55841	-1.25974	-1.13702	-0.754466	-1.26964	-1.04021	-1.57317	-1.46521	-0.629726	-0.894402	-0.925887	-1.54662	-0.338183
F	79	208	6	15	12	aMCI	0.5	2.5	3	3	3	11	36	1	70	66	12	1		23	0	MCI	0.576822	0.718684	0.95763	0.893254	0.55974	-0.0816269	0.790735	0.75579	0.340312	-0.160847	0.172276	-0.837392	0.83307	0.231319	0.384673	0.346611	0.32949	0.652438	0.874811	0.49875	1.37358	1.04441	0.495405	0.611401	1.24036	1.14009	1.03805
F	68	209	5	13	1	SMI	0.5	0.5	2	3	4	9	21	5	48	300	19	4		25	0	SMI	-1.06537	-1.09697	-0.456292	-0.736591	-1.31929	-1.14249	-0.899371	-0.837382	-1.11336	-1.06651	-1.2219	-0.935487	-1.07721	-0.969685	-1.02906	-1.03425	-0.686226	-0.956028	-0.372866	-0.982343	-0.773393	-0.932505	-1.0777	-1.26892	-1.21845	-1.17251	-1.22645
F	85	210	6	10	6	AD	1	5	5	2	3	6	15	1	21	300	14	0		22	1	AD	0.419876	0.368254	-0.045889	0.25135	-0.0462855	-0.0427129	0.16171	0.12597	-0.337836	-0.488684	-0.232751	0.00683196	-0.423534	-0.213974	-0.329603	-0.0676299	-0.472095	-0.495753	-0.430137	-0.711971	-0.791783	-0.664458	-0.338278	0.222266	0.500213	0.558191	0.627374
F	74	211	0	9	3	AD	1	6	5	3	3	10	10.5	1	6	300	11	0		19	2	AD	-1.22726	-0.71935	-0.300381	-0.1866	-0.949065	-0.00881674	-0.691554	-0.19247	-0.104981	0.786454	-0.664146	0.336885	-0.172175	0.0151786	-0.112334	-0.548935	0.517202	0.538696	-0.102518	-0.423772	-0.115987	-0.276452	0.578346	0.749026	-0.0533442	0.175889	-0.0615086
F	76	212	3	8	6	naMCI	0.5	1.5	2	3	0	8	28	4	13	300	13	1.5	0	22	0	MCI
F	74	213	3	8	6	AD	1	5	5	3	3	9	24	0	11	153	7	0		20	0	AD	0.623397	0.283044	-0.32586	-0.0839505	0.847043	-0.374887	-0.227089	-0.287416	0.132862	-0.563621	0.450653	-0.987539	-0.522757	-0.81753	-0.382662	-0.180302	-0.353336	-0.33671	-0.526099	-0.370833	-0.969863	-1.25736	-0.142175	-0.0105253	-0.0531493	-0.182326	-0.11616
F	74	214	5	13	7	aMCI	0.5	1.5	2	3	2	6	18	0	70	290	14	3	0	23	0	MCI	-0.788619	-1.09645	-0.35884	-1.18	-1.00721	-0.7397	-0.788011	-0.85863	-1.06438	-1.01257	-1.24574	-0.503537	-1.09625	-0.665602	-0.988982	-0.998141	-0.958589	-1.0646	-0.783586	-1.26726	-1.25945	-1.58984	-1.24924	-1.48472	-1.35243	-1.28175	-1.22086
M	67	215	5	7	9	SMI	0.5	1	2	4	4	13	32	4	55	68	16	5.5	6	26	0	SMI	-0.295234	0.181316	-0.59791	-0.109645	-0.372314	0.0419871	-0.14306	-0.23679	-0.818306	-0.955959	-0.40468	0.0528055	-0.661504	0.0590249	-0.90892	-0.433339	-0.794865	-0.649844	-0.596195	-0.861175	-0.0586615	0.022962	-0.895831	-0.973513	0.144811	-0.0170236	-0.0858882
M	80	217	7	14	16	AD	1	6	5	5	2	10	13	0	45	144	9	0.5		21	2	AD	0.188421	-0.246351	-0.0414862	-0.0913133	1.02214	0.312434	0.257434	-0.16646	2.47651	1.52441	2.07534	0.487623	0.500374	0.217225	1.13331	1.84681	1.887	2.38905	2.63974	2.60669	1.02943	2.15187	1.8581	2.5692	-0.676153	-0.915348	0.262626
M	68	218	7	15	6	naMCI	0.5	1.5	3	3	4	13	11	4	34	230	12	3	3	25	0	MCI	-0.96252	-1.14439	-1.08684	-0.923763	-0.925942	-1.04034	-0.855526	-0.428776	-0.459669	-0.961494	-0.71023	-1.20912	-0.840787	-1.05181	-1.15598	-0.496767	-0.723388	-0.411505	-0.377779	-0.69505	-0.897701	-0.160916	-0.429055	-0.102904	-1.02133	-0.491215	-1.10568
F	65	219	6	16	14	SMI	0.5	0.5	2	3	3	14	34	5	92	42	17	18		30	0	SMI	0.314638	0.208975	0.425888	0.0853699	0.575426	-0.0483854	0.0355591	0.246033	0.547366	0.340762	0.476577	-0.194185	0.267853	0.0541856	0.166516	0.162539	0.0868548	-0.172258	1.01151	0.624288	0.829052	0.602538	0.228534	0.0336935	0.834954	0.325975	0.542152
F	79	220	6	18	12	AD	1	4.5	5	4	3	6	34	0	77	167	10	0		22	2	AD	-0.737965	-0.607988	0.0308882	-0.0754066	-0.797934	-0.422431	-0.202474	-0.457322	-0.153051	0.108465	-0.21173	-0.219354	-0.0639112	-0.504806	-0.504528	-0.48477	0.100626	0.181424	-0.707545	-0.849735	-0.925308	-0.539557	0.0299069	0.2024	0.0697524	0.0871726	-0.472444
F	71	221	3	9	6	naMCI	0.5	2.5	3	4	2	8	20	3	2	300	16	9	2	23	1	MCI
F	71	222	8	16	11	aMCI	0.5	1.5	3	0	4	12	28	2	44	173	10	0.5		28	0	MCI	0.774955	0.627687	0.673015	1.00991	0.399069	0.61755	0.971612	0.848657	0.540236	0.553534	0.666275	1.45833	0.0682814	0.879234	0.250174	0.866729	-0.000907307	0.384519	-0.355876	-0.463307	0.235607	0.738123	0.143881	0.393383	0.063529	-0.128463	0.188732
F	80	224	6	12	6	SMI	0.5	1.5	2	3	3	7	31	1	35	79	13	5.5		27	0	SMI	-0.408241	-0.689429	0.264502	0.182736	-0.183108	-0.159891	0.187944	-0.222975	-0.597953	-0.682322	-0.398647	-0.229622	-0.355122	-0.4042	-0.410556	-0.473386	-0.303784	-0.354703	-0.782753	-0.976371	-0.778334	-0.2114	-0.399638	-0.748722	-0.65481	-0.83246	-0.706335
M	71	225	9	17	4	SMI	0.5	0.5	3	3	3	12	34	4	106	56	18	14	10	28	1	SMI	0.57216	0.601155	-0.870037	-0.322902	1.3524	0.767336	-0.543179	-0.226138	1.57585	0.766127	1.72784	0.993037	0.193003	0.758977	0.498764	0.504153	-0.241673	-0.379545	-0.276893	-0.138361	0.544991	0.594481	1.31397	1.22549	0.251527	-0.152225	0.488873
F	77	226	3	7	0.5	AD	1	4	4	5	2	4	22	0	11	300	3	0.5		19	0	AD	1.11296	1.18866	0.384195	0.574185	1.55394	1.20904	-0.0974455	0.34736	0.771725	1.62887	1.73948	1.42311	0.943946	0.885064	1.13167	0.564978	0.678686	0.637616	-0.131292	0.2808	0.555823	0.811173	0.0797657	0.303203	1.22879	0.698654	1.65754
F	67	227	7	20	9	SMI	0	0.5	2	3	3	10	30.5	7	86	40	16	19.5		30	0	SMI	-0.603824	-0.756801	-0.139666	0.163447	-0.868517	-1.05953	-0.0481704	-0.393028	-0.606391	-0.793597	-0.509338	-0.655626	-0.291452	-1.29556	-0.57741	-0.529035	-0.541536	-0.3403	0.15912	-0.319213	-0.341206	-0.717607	0.00779981	0.132354	-0.799747	-0.761992	-0.381091
M	75	228	3	11	14	aMCI	0.5	2	3	4	3	12	36	0	69	87	13	1.5		23	2	MCI	-0.0522397	0.248101	1.44285	1.45676	0.725793	0.845478	1.47516	1.31831	1.11256	0.90511	0.941171	0.594418	1.01519	0.451886	0.674362	0.876477	1.4984	1.70138	0.406099	0.103001	0.537743	-0.160421	1.17405	0.205131	0.409165	1.06612	0.46549
F	73	229	9	27	10	naMCI	0.5	1	2	4	4	9	35	10	35	54	23	16.5		28	2	MCI	-0.20849	0.22719	0.880866	0.565558	-0.35064	0.648724	0.588789	0.742014	0.583122	1.85651	-0.130422	1.35602	0.739099	1.95343	0.536285	0.0146787	0.939168	0.168698	1.84863	1.40159	2.2825	1.56138	1.88934	2.25699	1.57271	1.89068	0.383846
F	64	230	8	24	6	AD	1	4	4	3	0	3	0	0	3	300	2	0	0	13	2	AD	-0.575266	-0.591524	-1.06613	-1.54303	-0.378884	-0.503437	-1.04707	-1.15182	-0.950506	-0.795763	-0.981127	-0.994961	-0.62179	-0.604235	-0.709326	-0.395081	-1.0784	-1.2549	-0.279885	-0.172535	-0.256165	-0.60561	0.226293	0.285232	-0.664554	-0.614125	-0.426829
F	79	231	4	11	6	SMI	0.5	1	2	3	3	10	16	2	33	300	11	0	0	24	1	SMI	-0.536895	-0.495776	-0.974966	-0.864677	-0.478463	-0.306611	-1.31306	-1.14053	-1.29193	-0.685068	-0.742441	-0.262637	-0.846094	-0.69172	-0.521141	-0.744745	-0.578074	-0.645272	-1.21792	-1.06892	-0.566974	-0.821853	-1.26518	-0.93724	-0.603086	-0.231462	-0.435234
M	81	232	4	12	7	AD	0.5	3	4	3	2	9	22	0	12	300	4	0		20	0	AD	-0.815249	-1.11722	-1.12684	-0.56458	-1.06145	-1.00926	-0.935363	-0.10796	-0.83232	-0.841404	-0.590909	-0.149567	-0.630672	-0.206074	-0.995975	-0.981244	-0.647787	-0.8791	-1.08535	-0.908673	-0.397184	-0.611337	-0.467594	-0.178092	-1.13657	-1.2512	-1.35187
M	76	233	6	11	3	AD	1	5	5	3	0	10	11.5	0	25	300	4	0		19	0	AD	-1.11507	-0.688179	-1.13729	-0.94728	-0.937045	-0.831936	-1.04339	-0.567327	-0.589545	-0.940814	-0.69229	-1.14984	-0.8744	-1.07832	-0.639135	-0.751986	-0.215389	-0.59278	-0.894619	-1.19465	-1.28635	-1.22652	-0.787752	-0.677403	-0.622842	-0.441457	-1.11724
M	65	234	2	6	9	AD	1	6	5	4	2	12	1.5	0	12	300	8	0.5		14	2	AD	-0.148708	-0.0569124	2.60511	2.13571	0.246641	0.39886	2.77305	1.69392	2.73573	2.66006	2.097	1.51441	3.58479	3.01121	1.29312	0.35977	2.16492	1.5509	1.1227	2.15576	0.742431	1.55066	2.83957	3.30536	3.71776	2.97253	3.36863
F	68	235	4	12	9	naMCI	0.5	1.5	2	2	4	14	27	5	49	65	18	1	8	24	0	MCI	-0.343141	-0.0249146	-0.152284	-0.362781	-0.726234	-0.196522	-0.405917	-0.0516255	-0.472917	-0.110424	-0.644312	-0.334948	-0.719128	-0.456756	-0.258213	-0.24087	-0.0825888	-0.7503	0.336385	-0.242826	-0.180516	-0.641777	-0.457614	-0.603235	-0.508636	-0.400254	-0.556294
F	76	236	0	4	2	aMCI	0.5	2.5	3	4	2	2	15.5	2	25	300	10	0	2	22	0	MCI	-0.396069	-0.291415	-0.0444036	-0.04023	-0.387642	-1.22725	0.0372612	-0.481664	0.0841927	-0.857449	-0.444375	-1.96484	0.203833	-0.544373	-0.343303	-0.283272	-0.435414	-0.262521	0.04015	0.656749	0.317269	0.0968208	-0.0471647	-0.83	0.5557	-0.243873	0.206805
F	74	237	5	10	3	AD	1	5	5	3	2	7	26	0	12	300	8	0	0	23	1	AD	1.68292	1.84692	0.0325449	-0.103747	2.24805	1.41519	-0.190507	-0.413259	1.31877	1.42585	1.86676	0.932433	1.45646	0.884612	0.883769	1.23431	0.2263	0.233392	0.309002	0.0637635	0.749409	1.25426	-0.0703643	0.190854	2.62396	2.96799	2.62726
M	78	238	8	20	12	SMI	0.5	0.5	2	4	4	13	35	10	66	28	26	12.5	10	29	0	SMI	-0.253599	-0.719236	-1.02299	-0.919801	0.224102	-0.62517	-0.983464	-0.867599	-0.367436	-0.79301	-0.176926	-0.667374	-0.767968	-0.712879	-0.590243	-0.2866	-0.911887	-1.01829	-0.69545	-0.256444	-0.643832	-0.828238	-0.15802	0.0973442	-0.478835	-0.617122	-0.441499
F	79	239	6	14	0	aMCI	0.5	2.5	3	3	2	4	29	0		112	11	5		23	0	MCI	-1.02183	-0.781541	-0.861455	-0.741365	-1.21419	-0.94049	-0.702698	-0.305227	-1.25749	-0.95247	-1.10881	-0.739158	-1.13765	-1.0653	-1.20109	-1.03049	-1.00077	-0.769453	-1.33952	-1.25248	-1.46175	-1.46322	-1.29268	-1.41255	-1.27209	-1.16884	-1.42576
F	75	240	1	8	1	AD	1	6	5	3										19	0	AD	1.95387	1.77597	0.208584	0.681226	1.88033	1.9126	0.707405	0.444378	-0.347672	0.552645	0.799907	0.866279	0.427586	0.146912	0.130735	1.60615	0.0582149	1.05121	0.354966	1.52272	0.976223	0.99131	0.248051	-0.122985	2.23807	2.11736	2.38008
F	82	241	0	0	1	naMCI	0.5	2	2	3	2	6	20	1	0	300	15	3	0	18	0	MCI	0.501106	0.0881821	0.94791	1.14787	0.0546431	0.328044	0.591997	0.365109	0.161925	0.635799	-0.150777	0.670187	0.49905	0.558063	0.359146	0.356838	0.482394	0.838313	2.33293	0.52578	1.1251	0.691099	1.0788	0.510972	-0.287834	0.550221	-0.0184227
M	71	242	7	13	10	aMCI	0.5	1.5	3	3	4	11	35	2	74	55	12	22	8	26	0	MCI	-1.31296	-1.43706	-1.30989	-0.876979	-1.46324	-1.37609	-0.802059	-0.617674	-0.975997	-1.02714	-0.995246	-1.04387	-1.07565	-1.03606	-1.44243	-1.2762	-1.20127	-0.979417	-0.584219	-0.145226	-0.979484	-0.651051	-0.431116	-0.0608469	-1.16803	-1.27647	-0.698217
F	77	243	3	8	5	naMCI	0.5	1	3	3	2	8	22	2	28	119	9	6	3	28	0	MCI	0.0931935	0.0229165	0.504101	0.386486	0.430268	-0.0264991	-0.0541587	-0.11185	-0.292325	-0.0315477	0.217534	0.424866	0.503281	0.537868	0.251616	0.269006	0.7204	0.744557	0.339742	0.44199	0.79115	0.579805	-0.172833	0.662932	-0.465467	0.454238	-0.489159
F	66	244	6	19	6	naMCI	0.5	1	2	3	2	9	8	5	50	115	19	3.5	3	22	0	MCI	0.502082	0.193106	0.549415	0.623119	0.176849	-0.0798009	0.357046	0.247457	0.358459	-0.0449636	0.307952	-0.103872	0.0797834	-0.101265	0.0207863	0.158376	-0.0585592	0.124876	0.735399	1.25302	0.284304	0.587222	0.699649	1.13827	-0.579285	-0.649547	-0.333555
F	80	245	3	6	0.5	AD	1	6	5	3	3	5	1.5	0	13	300	10	1.5	1	19	2	AD	-0.384705	-0.189003	-0.559319	-0.36073	-0.212107	-0.00818715	-0.874023	-0.710751	-0.390566	-0.251268	-0.357083	-0.279028	-0.421543	-0.142871	-0.347351	-0.274911	-0.527173	-0.387652	-0.716301	-0.856027	-0.355233	-0.659364	-0.148652	-0.291778	-0.388656	-0.248049	-0.721542
F	76	246	5	13	12	AD	1	8	5	3	3	6	13.5	0	46	108	9	0		21	2	AD	1.57943	1.18874	1.36907	1.17591	1.84678	1.2555	1.5131	1.7382	1.73877	1.2546	2.17386	1.35548	1.91768	0.930851	0.919605	1.63134	0.863399	1.59677	-0.305398	0.272787	0.274894	0.534737	1.367	0.699473	1.01025	0.827735	1.34137
M	80	247	7	13	16	naMCI	0.5	3	3	3	4	13	34	3	46	63	14	2.5	5	25	0	MCI	-1.32338	-1.21117	-0.235807	0.153338	-1.33486	-1.19581	-0.46836	-0.603552	-0.100719	-0.165086	-0.24114	-0.239246	-0.357978	-0.255316	-0.777722	-0.846832	-0.556954	-0.539264	1.87529	2.05471	1.11977	1.24798	1.29347	0.838535	-0.987882	-1.25123	-1.14336
F	75	248	8	23	6	SMI	0	1	2	4	4	12	35	4	45	92	10	13	4	28	0	SMI	1.21803	1.37969	0.402706	0.924309	1.10729	1.11385	0.296442	0.204155	0.794791	0.605175	1.04316	0.140031	0.684037	0.454729	0.657546	1.61859	0.569597	1.10214	2.4707	2.08334	2.14477	1.91193	1.49104	1.24371	1.62966	3.04618	1.10397
M	74	250	7	17	12	aMCI	0.5	0.5	3	3	4	10	33	2	104	27	18	13.5		28	0	MCI	-0.597344	-0.63909	-0.547453	-0.707394	-0.641734	-0.504877	-0.358215	-0.198783	-0.753428	-0.771522	-0.594797	-0.642839	-0.799089	-0.933585	-0.863104	-0.706314	-0.555739	-0.60861	-1.02914	-0.898522	-1.01483	-0.719174	-0.747363	-0.940958	-0.935681	-0.842629	-0.909739
F	66	251	6	14	6	naMCI	0.5	1.5	2	4	3	8	13.5	6	76	140	16	3	0	21	0	MCI	0.995498	0.543808	-0.458128	-0.459533	0.854479	0.0786606	-0.357522	-0.571024	0.00765087	0.145346	0.419354	-0.504418	0.482964	0.194828	0.505084	0.194714	-0.181707	-0.19391	0.154384	0.767586	0.426734	0.515158	0.961565	1.29087	1.2326	0.531844	0.827662
F	67	252	3	8	2	naMCI	0.5	1.5	2	4	2	8	4	3	51	156	10	1.5	2	19	0	MCI	-0.146201	-0.594747	-0.708039	-1.05185	-0.449153	-0.465359	-0.889155	-0.69254	-0.818736	-0.745966	-0.605176	-0.586349	-0.471689	-0.677308	-0.628491	-0.589273	-0.471178	-0.837231	-0.556997	-0.669458	-0.385833	-0.749706	-0.0554223	-0.751062	-1.00153	-0.862032	-0.756289
M	77	253	4	10	12	naMCI	0.5	2	3	3	3	13	21.5	2	13	300	15	8.5	2	22	0	MCI	-0.815478	-0.0952176	-1.02092	-0.996899	-0.928292	-0.474143	-1.30407	-1.25351	-1.70431	-1.51263	-1.25294	-1.26901	-1.23668	-1.21946	-0.890311	-1.2869	-0.91547	-1.17663	-1.53794	-1.60586	-1.54898	-1.50647	-1.52166	-1.5642	-0.501057	-0.391868	-0.865803
F	75	254	7	11	12	naMCI	0.5	2.5	3	2	3	10	18.5	2	43	136	11	5		26	2	MCI	-0.227058	-0.0307632	0.523919	1.14078	-0.240419	0.30632	0.146412	0.632754	-0.599415	0.182238	-0.324346	0.560616	0.0293097	0.554784	0.0729237	-0.215533	0.299736	0.748528	-0.168126	1.3051	0.423778	0.382302	-1.30196	-0.845295	0.0224782	0.127165	0.353201
F	82	256	2	9	1	aMCI	0.5	2.5	3	3	4	7	30.5	0	29	276	13	2.5	2	26	1	MCI	-1.83523	-1.83511	-0.2595	-0.844957	-1.33177	-1.83005	-0.301705	-0.779861	0.046844	-0.249408	-0.756586	-1.31077	-0.117479	-0.141192	-1.06127	-1.56129	-0.227962	-0.807937	-0.0940095	0.0940449	-0.706968	-0.31902	0.271145	0.276971	-0.0235291	-0.245945	-0.0621508
F	78	257	5	11	14	SMI	0.5	1	2	3	4	12	33	7	85		23	9		30	0	SMI	0.559719	0.476433	1.09468	0.987094	0.654414	0.197037	0.996331	0.822049	0.380017	0.479625	0.420035	-0.488599	0.804182	0.0914435	0.85588	0.640942	0.687802	1.02262	0.158782	0.321858	0.968935	0.831758	0.601084	1.04528	0.0920838	0.718622	0.505947
M	67	258	6	12	6	AD	1	4	4	4	2	10	34	0	17	300	13	0.5		22	2	AD	0.359945	0.454383	0.0134047	-0.599011	0.0723535	0.267395	-0.0316671	-0.542878	0.640093	0.601422	0.294396	-0.10194	0.405801	-0.172723	0.667703	0.77368	0.901565	0.82165	1.92559	1.63386	1.33438	0.925322	2.04386	1.9427	0.676846	0.532663	0.719192
M	76	259	10	21	9	SMI	0.5	1	2	4	5	14	36	5	97	36	16	16.5		26	0	SMI	-0.995184	-0.772219	-1.09563	-0.457968	-0.596719	-0.565197	-0.389462	-0.421105	-0.34122	0.0719709	-0.398868	-0.695573	-0.855921	-0.448371	-0.652613	0.370182	-0.596978	-0.296563	0.67812	0.308095	-0.0564229	-0.605794	-0.0284348	0.0231906	-1.13051	-1.27981	-0.911071
F	70	260	5	13	6	naMCI	0.5	2.5	3	4	4	10	19	2	37	162	10	3	2	20	0	MCI	-1.00536	-0.963581	-0.621685	-0.424433	-0.607729	-0.256995	-0.279968	0.0050188	-0.714899	-0.596934	-0.459151	0.198763	-0.834344	-0.36453	-1.5516	-1.23611	-0.963688	-0.801129	-1.12653	-1.27794	-1.6003	-1.65397	-1.60832	-1.45696	-1.39841	-1.23431	-1.01182
M	70	262	6	15	16	SMI	0.5	1	2	3	4	15	36	6	57	29	19	21.5		29	0	SMI	0.526919	0.424505	-1.00049	0.166507	0.457398	-0.0803264	-0.229758	0.133686	-0.133016	-0.483769	0.151888	0.0354693	-0.310422	0.0839303	-0.324427	-0.0227256	-0.997236	-1.06546	-0.0491208	-0.159638	-0.203007	-0.192696	0.351396	0.160398	0.184575	0.0923017	-0.196576
F	76	263	5	16	7	naMCI	0.5	0.5	2	3	3	12	30.5	7	38	135	17	2.5	2	28	0	MCI	1.35332	0.720418	-0.00200587	0.347224	1.13589	0.586989	-0.189826	-0.205441	0.165674	0.104059	0.848343	0.774337	0.649029	0.230778	1.01417	1.05082	-0.319233	-0.388084	-0.319961	0.0118432	0.409766	0.0974064	0.390575	0.534636	0.407212	0.176682	0.456249
M	69	264	6	15	12	aMCI	0.5	2	3	2	2	13	22	2	46	300	7	2.5	2	23	0	MCI	0.119902	-0.0487905	-0.205328	0.0832839	-0.241148	-0.299333	-0.00104012	-0.173375	-0.424172	-0.560481	0.0599718	-0.0598296	-0.550046	-0.446476	-0.403503	-0.261864	-0.251	-0.421849	-0.148619	-0.420267	-0.391936	-0.379401	0.347503	-0.0231379	0.87523	0.58586	-0.126205
M	73	265	8	18	9	aMCI	0.5	2.5	3	3	5	11	35	0	43	66	10	6.5	9	24	0	MCI	-1.04335	-0.597802	-0.457096	-0.59755	-0.892541	-0.647447	-0.66045	-0.458867	-0.971064	-0.564164	-0.838996	-0.81326	-0.571927	-0.741563	-0.0426257	-1.02613	-0.69005	-0.825498	-0.967404	-0.738259	-0.750505	-0.412376	-0.689639	-0.090139	-0.651835	-0.934604	-1.05012
F	69	266	9	23	9	SMI	0	0	1	4	5	13	35	8	68	35	20	16	7	26	0	SMI	-0.61778	-0.524772	-1.07406	-1.36445	-0.798635	-0.798523	-0.665261	-1.34222	-1.34541	-1.12213	-1.22261	-0.676793	-0.945617	-0.59823	-0.672948	-1.01208	-1.25258	-1.42623	-1.38586	-1.25535	-1.02288	-0.416804	-1.62098	-1.25513	-1.30168	-1.15206	-0.992643
F	71	267	7	18	12	SMI	0	0	0	4	4	13	34	12	86	25	28	11.5	4	27	0	SMI	0.535954	0.212084	0.336622	-0.00199249	0.866873	0.710326	0.129293	-0.104296	0.261709	-0.0789341	0.0499791	0.589322	-0.0591314	0.176628	1.14455	0.281465	-0.00340626	0.105989	0.789032	0.617411	0.767303	0.861726	0.352922	-0.0515741	-0.189787	-0.286269	-0.27643
F	70	268	4	15	6	SMI	0.5	1.5	2	3	3	6	25	4	108	70	15	6.5	0	26	0	SMI	-0.379296	-0.111988	-0.544759	-0.467699	-0.252691	-0.363386	-0.695446	-0.889602	-0.44358	-0.615334	-0.282059	-0.495203	-0.678223	-0.570601	-0.400652	-0.340934	-0.83672	-0.719238	-0.748168	-0.741963	-0.591598	-0.385611	-1.35897	-1.05543	-0.393824	-0.410276	-0.250865
F	76	269	3	8	16	aMCI	0.5	3	3	6	4	9	34	1	66	69	18	7.5		23	2	MCI	-1.26215	-1.25204	-0.614657	-0.920659	-1.30245	-1.23802	-0.678188	-0.785306	-1.08713	-1.04208	-1.33124	-0.924398	-0.728073	-1.08721	-1.05254	-1.08981	-0.375422	-0.276826	-0.720338	-0.288061	-1.03519	-0.505259	-0.295101	0.255602	-0.79286	-0.779838	-0.881459
F	78	270	4	11	7	AD	2	12	6	4	3	4	22.5	0	28	300	7	0		19	2	AD	2.02198	1.7032	3.00878	2.79996	1.9195	2.03323	3.25621	3.15434	2.66286	2.71294	1.5506	2.36373	2.55665	3.02768	2.28572	1.42322	3.00266	2.09015	1.90206	1.3644	1.98859	0.777905	1.48524	0.896383	1.19782	1.2735	2.06461
F	65	271	3	9	6	naMCI	0.5	2	2	3	3	10	25.5	6	29	183	15	2	0	25	0	MCI	0.401521	0.160542	0.162507	0.129985	0.0618189	-0.516401	-0.0886959	-0.400876	-0.34978	-0.560881	-0.213373	-0.914863	-0.513383	-0.261527	-0.225786	0.034575	-0.278428	0.0342919	-0.614642	-0.226599	-0.505533	-0.39946	-0.747522	-0.682536	-0.0622441	-0.0594607	-0.182549
M	79	273	7	15	11	aMCI	0.5	2	3	3	5	10	28	0	68	59	8	7	10	24	2	MCI	0.290352	1.04877	0.236384	-0.00536146	0.342782	1.92641	-0.23677	0.324601	0.26085	0.938453	-0.440816	0.370636	-0.309247	-0.0407794	1.08889	0.404698	0.591913	0.441577	1.30252	1.2255	1.43507	1.40489	1.44157	0.314577	0.705521	1.7278	0.0267606
F	77	274	4	13	5	naMCI	0.5	1.5	2	3	0	7	5	3	43	300	14	2	0	22	0	MCI	-1.061	-0.98034	-0.615017	-0.774906	-0.963867	-0.754341	-0.728712	-0.351271	-0.76225	-0.521616	-0.932481	-0.714068	-0.539886	-0.349684	-0.566137	-0.884015	-0.720794	-1.02891	-0.666073	-0.661484	-0.77687	-0.471955	-1.22409	-1.11087	-0.816748	-0.611502	-0.626666
M	74	275	8	21	4	aMCI	0.5	2	3	4	6	12	33	0	23	112	12	2.5	9	22	2	MCI	0.159611	0.131463	0.159856	-0.563291	-0.123554	0.411819	-0.591099	-0.897969	0.0533262	0.530198	-0.345044	0.446109	-0.435524	0.154647	0.276926	0.434649	-0.247715	0.111332	0.153009	0.198367	0.167451	-0.194152	0.245738	-0.148065	-0.419082	-0.225946	-0.37898
F	74	276	6	12	12	aMCI	0.5	2	3	4	5	9	35	3	52	41	14	4		25	2	MCI	0.568082	0.550457	1.01967	0.715974	0.913356	0.52884	0.948002	0.450828	0.913471	0.384907	0.963215	-0.107727	1.15995	0.261493	0.420151	1.00624	1.28398	1.46237	0.265991	0.409528	0.205908	0.247524	0.734114	0.0245093	1.14534	0.889835	0.83855
F	72	277	4	13	1	SMI	0.5	1	2	3	3	7	36	3	56	138	11	22.5	5	30	0	SMI	0.342635	0.41968	0.887932	0.807789	-0.0884966	0.165783	0.86514	1.41708	-0.273245	-0.0471138	-0.000861869	-0.0210137	0.457109	0.415375	-0.0924091	0.185118	0.253321	0.16066	0.532897	0.249295	0.303534	0.626919	-0.0670224	-0.336113	-0.231273	-0.560876	-0.211557
F	80	278	5	14	9	AD	2	12	6	4	2	7	11	0	9	214	11	0		18	2	AD	0.022567	0.698777	0.730302	0.595539	-0.277538	0.838609	0.344636	0.991603	0.262387	0.990775	-0.505072	1.22535	0.906816	1.18258	0.506332	0.479663	0.246287	0.272342	-0.375388	-0.925012	-0.141421	-0.841544	-0.680919	-0.498653	0.546819	0.984439	0.276952
F	83	279	5	10	16	naMCI	0.5	2	3	4	3	13	36	1	44	80	11	3	7	25	0	MCI	-0.820128	-0.964365	-0.699626	-1.09934	-1.01907	-0.839437	-0.56595	-1.25897	-0.870663	-0.72541	-0.945797	-0.446821	-0.877936	-1.109	-0.837588	-1.49274	-0.839337	-1.07676	-0.890446	-0.977201	-0.988572	-1.1995	-1.35685	-1.39144	-0.569782	-0.557638	-1.11679
F	73	280	5	15	3	naMCI	0.5	1.5	2	3	4	6	32	5	32	120	19	13	1	26	0	MCI
F	80	281	7	14	9	SMI	0.5	1.5	2	4	5	11	32	2	58	50	18	6		26	2	SMI	3.63424	4.35064	4.08435	4.18677	3.20629	4.47336	3.96457	4.58471	3.23677	4.5308	3.47366	4.94144	3.2873	4.43723	5.05993	4.08377	5.11881	4.30304	3.88871	3.91835	3.89294	3.43705	2.14899	2.06181	3.15967	2.20848	3.66891
F	80	282	3	5	0.5	naMCI	0.5	2	3	3	2	4	23.5	1	11	300	4	2	0	20	0	MCI
F	72	286	7	18	13	aMCI	0.5	1.5	3	4	4	12	36	3	98	33	10	5		29	0	MCI	0.222475	0.163821	0.837781	0.353983	0.4456	0.94897	0.276227	0.185641	0.584591	0.693392	0.84646	1.1826	0.522049	0.619383	0.296776	0.771826	0.419141	0.38736	0.633147	0.711703	0.639294	0.539302	0.156604	0.0802747	0.535076	-0.400897	0.542853
M	71	287	8	22	12	SMI	0	0	0	3	5	13	35	6	81	33	16	29	10	23	0	SMI	-2.15985	-2.09375	-1.47657	-1.4422	-2.30746	-2.14749	-1.29887	-0.599187	-1.61146	-1.46248	-1.99446	-1.88164	-1.91305	-1.76761	-1.7975	-2.08808	-1.03642	-1.40024	-0.390884	-0.531346	-1.27624	-1.33253	-0.742768	-0.649013	-1.60642	-1.12385	-1.70928
F	69	288	4	18	12	naMCI	0.5	1.5	2	3	3	9	36	4	88	37	19	12.5	5	27	0	MCI	-0.272747	-0.361703	-0.213437	-0.0307398	-0.352508	-0.242416	-0.233224	0.166561	-0.243629	-0.10033	-0.352938	0.401581	-0.0446724	0.111065	-0.447498	-0.402976	-0.330876	-0.245419	-0.453078	-0.331081	-0.115475	-0.421276	-0.982638	-0.867843	-0.625723	-0.603375	-0.865413
F	71	289	3	9	0	SMI	0.5	2	2	3	3	11	10.5	2			14	3		22	0	SMI	-0.264555	-0.43245	-0.0106145	0.0163918	-0.538636	-0.619323	-0.0966329	-0.104136	-0.339673	-0.545542	-0.451665	0.140197	-0.375166	-0.167032	-0.694512	-0.433274	-0.455804	-0.474709	-0.570552	-0.779523	-0.804687	-0.720589	-0.608309	-1.01422	-0.721623	-0.577894	-0.671157
F	79	290	3	9	0.5	aMCI	0.5	4	3	3	2	7	15	2	22	300	13	5.5	0	19	1	MCI	0.917445	0.517709	0.472815	0.35232	0.280712	-0.00119107	0.371112	0.220958	-0.0860693	-0.221858	-0.121278	-0.0211423	0.0601804	-0.0877526	0.251317	0.284379	0.191608	0.25986	-0.077548	0.00736763	0.0929614	0.0878478	0.474597	-0.107008	-0.0791756	-0.101656	-0.072388
M	70	291	4	12	6	aMCI	0.5	2.5	3	3	3	9	22	0	62	65	9	7.5	6	18	1	MCI	0.457265	0.0904536	-0.975252	-0.632943	0.395902	0.286233	-0.026967	0.210647	-0.0775356	0.313377	-0.0905407	0.0402269	-0.187503	-0.212593	0.0520764	0.199381	-0.371715	-0.170068	-0.336032	-0.068398	-0.370901	-0.300963	-0.53698	-0.514595	-0.561402	-0.155307	-0.399779
M	70	292	7	16	13	aMCI	0.5	2	3	4	4	12	23	5	42	103	10	21.5	10	22	2	MCI	0.372032	0.402733	0.0120115	-0.121214	0.287645	0.56081	-0.251783	-0.232737	0.771621	1.19883	0.554593	0.584539	-0.370066	-0.444099	0.602822	0.248996	0.816981	0.723918	0.253434	0.588262	0.836404	0.672507	1.36731	1.47964	1.16975	1.66086	0.907574
F	73	293	9	21	12	SMI	0	0	1	4	3	13	35	7	75	116	21	13	7	29	0	SMI	1.31737	0.814393	0.2199	0.810444	0.67439	0.474071	0.303483	0.458259	0.529266	0.349326	0.604301	0.249973	0.440185	0.407576	0.894771	0.967579	0.563031	0.812245	0.558595	0.737965	0.372561	0.292153	0.487041	0.194187	0.115553	0.0160437	-0.161869
M	77	294	6	15	12	AD	1	4	4	4	2	6	14.5	0	18	112	8	0	6	24	2	AD	-1.1599	-0.907916	-1.32418	-1.57017	-0.823933	-0.658936	-1.16292	-1.76471	-0.0826398	-0.418868	-0.931234	-0.578846	-0.925524	-1.0911	-0.293106	-0.670436	-1.03988	-0.594112	-0.674948	-0.366129	-0.786929	-0.639699	-0.841264	-1.19531	-0.544085	-0.501528	0.413469
F	76	296	1	5	2	aMCI	0.5	2	3	3	3	9	27.5	2	16	300	13	5.5	0	27	1	MCI	-0.698257	-0.951251	-0.371567	-0.210201	-0.529167	-0.861053	-0.531081	-0.24233	-0.651766	-0.64622	-0.576576	-0.382527	-0.712131	-0.56648	-0.488533	-0.855781	-0.361404	-0.533038	-0.975629	-0.980461	-0.647952	-0.903619	-1.26075	-0.818987	-0.758151	-1.10678	-0.90528
F	68	298	9	17	12	aMCI	0.5	0.5	2	2	4	12	35	3	97	34	15	10.5	7	25	0	MCI	1.31413	1.12571	1.06643	1.16371	0.769959	0.703178	1.33004	1.56036	0.392712	0.0361049	0.595117	0.38475	0.407982	0.344469	0.585825	0.885399	0.578056	0.747939	0.330914	0.0891948	0.443547	0.677189	-0.236128	-0.110718	-0.332874	-0.185858	0.323013
F	74	299	4	13	0.5	SMI	0.5	1	2	3	3	8	29	4	63	55	14	5.5		24	0	SMI	0.447892	0.46921	-0.228182	0.239529	0.172393	0.0107303	0.101762	0.141831	0.0625738	0.0677187	0.396072	-0.0337917	0.42764	0.971371	-0.320662	0.170684	-0.80022	-0.768943	-0.675888	-0.42635	-0.395209	-0.391111	-0.503705	-0.546372	0.219999	0.228886	0.251722
M	69	300	7	14	5	aMCI	0.5	2.5	3	3	2	6	11.5	0	0	300	12	2.5	0	13	0	MCI	0.460369	0.620491	0.106556	0.377425	0.555931	0.390269	0.176021	0.147045	0.0967749	-0.0270693	0.272176	0.282968	0.112738	0.0788414	-0.023885	0.222809	-0.232069	-0.154429	0.0341122	0.108688	0.122238	0.470486	-0.714185	-0.367739	-0.0855931	-0.291985	-0.157688
[truncated: 233 more columns]
